# Supplementary material for: Durotaxis is a driver and potential therapeutic target in lung fibrosis and metastatic pancreatic cancer
Source: Nat Cell Biol. 2025 Sep 9;27(9):1543–54. doi: 10.1038/s41556-025-01697-8 (PMC12431851; doi:10.1038/s41556-025-01697-8)
Supplement: Supplementary file 5 — Statistical source data for all figures. [file 41556_2025_1697_MOESM5_ESM.xlsx]

## Sheet: Figure 1
							Fig 1d
			0	10	20	30	40					0	10	20	30	40
	Lung control 1		1.2	1.1	1.8	1.1	2.1			Lung bleo 1		1	7.1	15.5	20.1	28.1
	Lung control 2		1.3	1.1	1.1	1	1.1			Lung bleo 2		1.4	4.1	7.1	10.1	18.1
	Lung control 3		1	1.6	1.9	1.4	2.5			Lung bleo 3		4.8	8.1	12.4	14.4	18.1
	Lung control 4		1.3	1.2	1.2	1.1	1			Lung bleo 4		1.1	1.8	8.1	15	14.1
	Lung control 5		1	1	1.5	1.2	1.3			Lung bleo 5		1.1	5.1	14.1	20.1	20.5
	Lung control 6		1.6	2.1	1.5	4.1	4.1			Lung bleo 6		1.5	1.58	7.1	7.1	9.1
	Lung control 7		1	1.8	1.5	3.1	2.1			Lung bleo 7		1.1	2.8	15.5	20.4	28.2
	Lung control 8		1	1.6	1.8	1.5	1.3			Lung bleo 8		1.8	2.9	10.1	14.1	22.5
	Lung control 9		1.8	1.5	1.6	5.1	3.1			Lung bleo 9		1.1	1.1	18.1	20.1	22.22
	Lung control 10		1.1	1.5	1.2	1.2	1.6			Lung bleo 10		1.1	0.5	5	18.1	17.1
	Lung control 11		1.1	1.2	1.6	1.5	1.4			Lung bleo 11		1.1	1.8	5	8.1	11
	Lung control 12		1	1	3.5	3.8	4.3			Lung bleo 12		1.8	4.4	1.4	8.8	18.1
	Lung control 13		1	1	1	1.5	1.2			Lung bleo 13		1	1.8	1.7	9.1	14.1
	Lung control 14		1	1.5	1.5	2.8	2.9			Lung bleo 14		1.1	1.8	6.6	15.1	29.1
	Lung control 15		1	1.2	1.5	1.1	1.9			Lung bleo 15		1.4	2.9	12.8	14.4	31.8
	Lung control 16		1.1	1.8	1.6	1.4	1.8			Lung bleo 16		5.4	5.1	1.8	25.4	29.4
	Lung control 17		1.5	2.1	2.8	3.8	6.6			Lung bleo 17		2.1	7.1	8.1	23.8	21.2
	Lung control 18		1.6	1.3	1.5	1.4	4.9			Lung bleo 18		2.6	6.1	1.8	11.4	18.1
	Lung control 19		1.4	1.9	2.7	2.5	2.9			Lung bleo 19		1.8	1.4	1.8	25.2	29.1
	Lung control 20		1.3	2.2	2.2	2.8	5.8			Lung bleo 20		1.2	14.7	22.7	32.8	38.4
	Lung control 21		1	1.8	1.9	2.5	1.8			Lung bleo 21		1.8	1.8	2.8	5.4	14.1
	Lung control 22		1.6	2.5	2.9	3.4	3.2			Lung bleo 22		2	2.1	6.4	18.4	16.4
	Lung control 23		1.2	1.6	3.4	5.1	4.9			Lung bleo 23		2.1	1.7	5.4	8	15.1
	Lung control 24		1.6	2.5	3.1	6.1	7.1			Lung bleo 24		1.1	1	1	5.1	2.1
	Lung control 25		1.1	2.1	2.8	1.8	4.9			Lung bleo 25		4.4	3.9	4.4	5.8	9.4
	Lung control 26		1.4	1.9	2.5	3.4	6.4			Lung bleo 26		2.1	2.58	8.4	24.7	25.4
	Lung control 27		1.6	1.1	2.1	1	5			Lung bleo 27		1.2	5.5	25.5	25.9	31
	Lung control 28		1.2	1.6	2.9	3.85	4.1			Lung bleo 28		1.8	2.8	18.1	18.1	22.2
	Lung control 29		1.3	1.1	1.5	1.8	1.4			Lung bleo 29		1.8	19.8	29.4	29.1	27.1
	Lung control 30		1	1	1.6	1.9	2.1			Lung bleo 30		2.8	6.6	16.5	22.4	22.3
							Fig 1h
	Skin control 1		1.6	1.4	4.5	5.4	6.4			Skin bleo 1		1	1	1	15.1	20.1
	Skin control 2		1.9	1.8	5.5	5.5	5.8			Skin bleo 2		1.1	1.5	1.8	7.1	11.1
	Skin control 3		1.8	1.8	1	1	1.8			Skin bleo 3		1	1	1	18.1	22.3
	Skin control 4		1	1	2.2	2.8	2.4			Skin bleo 4		1	1.8	1.8	12.1	20
	Skin control 5		1	2.9	3.8	3.5	4.4			Skin bleo 5		1.8	1.8	8	11.1	19.4
	Skin control 6		1	5.4	5.1	4.1	6.4			Skin bleo 6		1	1	9.1	16.1	19.5
	Skin control 7		1	1	2.5	3.1	4.1			Skin bleo 7		1	1	1	16.4	25.4
	Skin control 8		1	1.1	1	2.5	2.3			Skin bleo 8		1	1	5.5	14.9	19.4
	Skin control 9		2.2	1.5	1.5	4.1	5.5			Skin bleo 9		1	1	9	19.4	20
	Skin control 10		1	1	1.2	1.9	2.6			Skin bleo 10		1	1	5.9	18.5	22.2
	Skin control 11		1	1.2	2.5	2.9	6.4			Skin bleo 11		1	1	14.4	17.8	18.5
	Skin control 12		1	1	1	5	4.3			Skin bleo 12		1	1	1	18.4	20
	Skin control 13		1	1.5	5.4	5.1	4.5			Skin bleo 13		1	1	1	8.8	8.8
	Skin control 14		1	1.9	1.5	6.4	5.9			Skin bleo 14		1.1	2.8	2.4	8.1	10.1
	Skin control 15		1	1	5	3.4	3.8			Skin bleo 15		1	1	0.8	14	18.4
	Skin control 16		1	3.1	3.1	2.2	4.5			Skin bleo 16		1	1	2.9	12	12.8
	Skin control 17		1.5	1.5	1.1	1.1	1.1			Skin bleo 17		1	1	1	9.9	10
	Skin control 18		1.5	0.9	2.8	5.1	6.4			Skin bleo 18		1	1	1	10	18.1
	Skin control 19		1	1.9	6.4	6.1	5.4			Skin bleo 19		1	1	1	12.5	14.5
	Skin control 20		1	1	5.4	5.4	6.4			Skin bleo 20		1.8	1.8	1.8	4.8	5.5
	Skin control 21		1	1	5.1	5.4	5.9			Skin bleo 21		1	1	1	12	15.4
	Skin control 22		1	1	1	5.1	5			Skin bleo 22		1	1	1	14	20
	Skin control 23		2.2	2.1	2.6	2.2	4			Skin bleo 23		1	1	20	22.1	21.1
	Skin control 24		1.5	2	2	1	1			Skin bleo 24		1	1	25	18.1	17.5
	Skin control 25		1	1	1	1	1			Skin bleo 25		1	1	6.6	16.4	19.5
	Skin control 26		1	1	1	1	1			Skin bleo 26		1	1	5.4	14.1	19.14
	Skin control 27		1	1	1	1	1.5			Skin bleo 27		1	1	5.1	5.9	14.8
	Skin control 28		1	1	2.2	2.9	1.5			Skin bleo 28		1	1	18.1	17.4	14.5
	Skin control 29		1	1	1.1	1.8	0.9			Skin bleo 29		8	19.4	19.1	18.1	15
	Skin control 30		1	1	3.6	1	1			Skin bleo 30		8	15	16	21	24.4
							Fig 1l	β Coefficients									β Coefficients
	Kidney control 1		1.2	1.1	1.1	1.5	1.3	0.006		Kidney UUO 1		0.5	2.2	3.4	4.5	5.9	0.131
	Kidney control 2		1	0.5	0.8	1.3	1.1	0.01		Kidney UUO 2		0.9	0.8	2.8	5.6	5.6	0.142
	Kidney control 3		1.6	1.2	0.5	0.3	0.8	-0.025		Kidney UUO 3		1.5	1.2	2.5	2.9	4.6	0.079
	Kidney control 4		1.2	1.6	3.1	3.5	4.1	0.077		Kidney UUO 4		1	1	1.6	2.5	4.1	0.077
	Kidney control 5		1	1.6	2.4	3.4	3.6	0.07		Kidney UUO 5		0.8	0.9	1.5	1.6	4.2	0.075
	Kidney control 6		1.5	3.2	3.6	3.4	4.5	0.062		Kidney UUO 6		1.1	1.1	1.8	2.1	2.3	0.034
	Kidney control 7		1.1	1.6	2.1	1.8	2.5	0.03		Kidney UUO 7		1	1.6	2.2	2.3	2.2	0.031
	Kidney control 8		1.6	1.2	2.5	2.5	2.4	0.029		Kidney UUO 8		0.9	0.9	0.4	2.5	3.3	0.064
	Kidney control 9		0.9	1	1.5	1	1	0.002		Kidney UUO 9		1	3.2	3.6	3.6	3.9	0.062
	Kidney control 10		1	1	1.4	1.5	1.1	0.007		Kidney UUO 10		1.2	1.6	3.5	3.5	3.4	0.063
	Kidney control 11		1	0.8	1.1	0.9	0.9	-0.001		Kidney UUO 11		1	1	2.5	4.4	4.9	0.112
	Kidney control 12		0.9	1	1.2	1.8	2.8	0.046		Kidney UUO 12		0.8	0.8	1.8	2.3	2.6	0.051
	Kidney control 13		1.9	1.4	1.8	2.5	2.5	0.023		Kidney UUO 13		1	1.5	1.8	2.5	2.6	0.042
	Kidney control 14		0.9	0.4	0.7	0.7	0.9	0.003		Kidney UUO 14		1	1.9	2.6	2.8	3.4	0.057
	Kidney control 15		0.8	1.1	3	4.4	4.8	0.113		Kidney UUO 15		2.2	2.6	2.8	3.4	3.8	0.04
	Kidney control 16		1.8	2.5	2.9	3.4	3.8	0.049		Kidney UUO 16		2.1	1.8	2.9	4.2	4.9	0.08
	Kidney control 17		0.9	0.5	0.7	1.1	1	0.008		Kidney UUO 17		1.8	1.8	2.5	2.9	3.8	0.051
	Kidney control 18		0.8	0.9	1.5	1.8	2.4	0.041		Kidney UUO 18		2	2	2.9	5.6	5.9	0.114
	Kidney control 19		1	1.3	1.5	2.4	3.2	0.055		Kidney UUO 19		2.9	2.4	3.5	5.4	8.9	0.15
	Kidney control 20		0.9	0.9	0.9	1	1	0.003		Kidney UUO 20		1.8	1.9	2.8	2.9	10.5	0.184
	Kidney control 21		1	1.5	1.9	2.2	2.6	0.039		Kidney UUO 21		1.8	2.9	5.5	8	13.4	0.283
	Kidney control 22		1.2	1.2	1.6	1.5	1.9	0.017		Kidney UUO 22		1.6	2.6	2.7	6.4	8.1	0.168
	Kidney control 23		0.8	1.5	1.6	2.6	5.1	0.097		Kidney UUO 23		0.8	3.4	7.1	6.5	11.1	0.237
	Kidney control 24		0.5	0.5	0.5	0.5	0.5	-4.05396e-18		Kidney UUO 24		2.5	2.8	6.4	7.5	10.3	0.203
	Kidney control 25		0.5	0.6	0.6	0.5	0.4	-0.003		Kidney UUO 25		2.4	0.8	5.1	8.9	10.1	0.235
	Kidney control 26		0.9	0.4	0.9	0.5	0.6	-0.005		Kidney UUO 26		2	2	2	6.3	7.3	0.149
	Kidney control 27		0.4	0.4	0.6	0.9	1.9	0.035		Kidney UUO 27		3.2	5.5	5.6	10.5	12.1	0.228
	Kidney control 28		1.1	1.1	2	2.5	2.1	0.034		Kidney UUO 28		3.2	3	5.4	4.6	8.4	0.12
	Kidney control 29		0.9	0.9	1	1.9	1.9	0.03		Kidney UUO 29		2.5	2.6	6.6	6.9	7.1	0.135
	Kidney control 30		0.9	0.9	1.5	1.9	2.5	0.042		Kidney UUO 30		2.5	5.5	5.6	5.9	6.4	0.082
							Mean value	0.0298								Mean value	0.115967

## Sheet: Figure 2
			Fig 2d
		4 Hours	4 Hours	4 Hours	24 Hours	24 Hours	24 Hours
	MSCs	1.09	1.05	1.05	6.51	6.48	6.91
	Dermal	1.05	1.26	1.13	4.85	6.11	5.11
	Lung	1.01	1.08	1.04	6.19	5.88	7.25
	Kidney	1	1.05	0.95	3.58	4.11	4.66
	Liver	1.11	1.05	0.94	4.55	7.11	7.88
	Single	0.95	0.88	0.91	0.88	0.75	1.09
	Cluster	1.01	0.98	1.06	2.51	1.89	1.92
	Endothelial Cells	0.99	0.98	0.95	1.26	1.86	0.96
	M1	0.9	1.11	1.05	1.51	1.11	1.09
	M2	1	1.05	1.02	0.55	0.94	1.02
	Th1	1	1.01	1.08	1.06	1.05	0.74
	Th2	0.88	1	0.98	0.68	1.01	0.84

## Sheet: Figure 3
			Fig 3d						Fig 3k
	GFP	WT	Y31/118E	Y31/118F	E151Q			0 µM	0.3 µM	1 µM	10 µM
	4.75	5.12	1.57677	1.61297	1.67292			3.55	3.61	4.06	3.81
	4.66667	5.6	2.3689	2.44145	2.30079			3.61	3.25	3.54	4.11
	6.86111	6.12	2.20593	2.8158	1.2625			4.19	4.15	3.8	3.69
			Fig 3e						Fig 3l
	GFP	WT	Y31 /118E	Y31 /118F	E151Q			0 µM	0.3 µM	1 µM	10 µM
	2.97032	2.97555	2.44022	2.39191	2.98796			4.31	2.18	1.3	1.29
	2.7555	2.99633	3.28229	2.74038	4.67563			4.24	2.28	0.92	1.15
	2.73725	2.59096	4.43696	3.2471	4.19495			3.86	2.41	1.41	0.99
			Fig 3f						Fig 3n
	GFP	WT	Y31/118E	Y31/118F	E151Q			Vehicle	JP-153	TGF-β	TGF-β + JP-153
	4.3575	3.7317	5.5169	3.668	4.9637			30	0	48.3871	6.66667
	3.6874	3.2166	4.0064	3.0776	3.9445			33.3333	13.3333	34.6154	17.6471
	4.1347	4.0964	3.8018	3.3459	3.1207			20.8333	7.69231	45.4545	15.3846
								29.0323	6.66667	41.4634	11.7647
		Fig 3i
	0 µM	0.3 µM	1 µM	10 µM					Fig 3p					Fig 3q
	3.105	3.105	3.31187	3.7217				Vehicle	JP-153	Vehicle	JP-153		Vehicle	JP-153	Vehicle	JP-153
	4.03476	3.78647	4.4072	3.78647				24	11	98	8		1.2	0	2.8	1.2
	4.21875	3.95833	3.54167	4.79167				29	2	82	11		0.7	0	3.1	0.6
								32	4	99	4		1.1	0	2.7	0.7
								11	1	79	15		0.9	0	2.6	0.4
		Fig 3j						28	0	75	10		0.96	0	2.7	0.2
	0 µM	0.3 µM	1 µM	10 µM				22	0	65	2		1.15	0.2	1.6	0
	2.2638	2.01803	1.92974	2.0576				42	4	82	5		1.15	0	1.8	0
	2.79617	2.60679	2.70871	2.57243									1.1	0	3.5	0.6
	3.34965	3.40517	3.21704	3.01658									1	0	4.1	0.5
													1	0.2	3.2	0.6
													0.6	0.1	2.2	0.4
						Fig 3s							0.9	0	1.7	0
		NO JP153	NO JP153	NO JP153	NO JP153	NO JP153	YES JP153	YES JP153	YES JP153	YES JP153	YES JP153		0.7	0	2.1	0
	4	57	45	51	44	47	49	45	53	53	50
	10	67	82	80	81	73	48	47	50	44	60
	24	91	95	92	95	94	40	49	46	39	45

## Sheet: Figure 4
	Fig 4e					Fig 4i
	WT FAT	Mutated FAT				WT	FAK
	4.21	1.17				8.5	4.16667
	5.51	2.18				4	2.42857
	3.68	1.61				9.33333	2.5
	3.98	2.51				6	4.25
						6.5	3
						7	4.83333
		Fig 4h				3.83333	2.76923
	PBS	PBS	BLM	BLM		6.5	4.33333
	208	177	389	250		6	2.5
	176	239	491	280		4	2.3
	180	187	371	221		2.66667	3.09091
	172	207	359	198		3.125	2.18182
	202	160	421	251		3.55556	2.55556
						4.2	4.25
						2	3
						3.8	3
						4.33333	3.4
						4.16667	2.36364
						4.875	2.69231
						4
					Fig 4m
		Vehicle	Vehicle	Vehicle	Vehicle	5 mg/kg JP-153	5 mg/kg JP-153	5 mg/kg JP-153	5 mg/kg JP-153
	PBS	0.053272	0.106545	0.258752	0.182648	0.022831	0.251142	0.235921	0.235921
	Bleomycin	2.01196	1.37747	1.56773	1.37747	1.18721	1.19483	1.65906	1.39269
					Fig 4n
		Vehicle	Vehicle	Vehicle	Vehicle	JP-153	JP-153	JP-153	JP-153
	PBS	51.7949	51.7949	59.1026	68.9744	35.641	31.4103	75.3846	77.0513
	Bleomycin	235.897	219.359	162.692	244.615	248.462	208.974	239.231	194.231
		Fig 4o
	PBS	PBS	BLM	BLM
	0.08	0.02	1.08	0.842
	0.02	0.04	0.83	0.654
	0.07	0.05	0.724	0.792
	0.03	0.06	0.701	0.793
	0.05	0.05	0.833	0.843
					Fig 4p
		Vehicle	Vehicle	Vehicle	Vehicle	JP-153	JP-153	JP-153	JP-153
	PBS	0.0728	0.0776	0.0646	0.0396	0.02	0.01976	0.066	0.0288
	Bleomycin	1.29	2.86	2.01	2.04	2.87	1.26	2.57	2.3
					Fig 4q (Monocytes)
		Vehicle	Vehicle	Vehicle	Vehicle	JP-153	JP-153	JP-153	JP-153
	PBS	6.7405	6.308	8.645	11.7247	7.9388	9.8362	8.3414	7.9464
	Bleomycin	14.5097	11.7868	12.0393	12.0756	12.0396	15.3874	10.0165	12.1352
					Fig 4q (Dendritic cells)
		Vehicle	Vehicle	Vehicle	Vehicle	JP-153	JP-153	JP-153	JP-153
	PBS	5.44	4.15	4.87	4.97	4.26	3.96	3.76	3.75
	Bleomycin	9.74	9.06	9.23	9.58	7.42	7.78	7.09	9.45
					Fig 4q (Macrophages)
		Vehicle	Vehicle	Vehicle	Vehicle	JP-153	JP-153	JP-153	JP-153
	PBS	6.87	6.51	9.08	12.4	8.76	10.8	7.85	8.63
	Bleomycin	18.3	15	16.9	15.5	14.7	19.9	10.7	14.8
					Fig 4q (CD3T)
		Vehicle	Vehicle	Vehicle	Vehicle	JP-153	JP-153	JP-153	JP-153
	PBS	5.68	4.33	5.21	5.39	4.68	5.04	5.08	5.93
	Bleomycin	6.92	7.67	7.12	7.32	6.43	6.02	6.71	6.06
		Fig 4r					Fig 4s
	Control	JP			PBS	PBS	BLM	BLM	BLM
	25.13	3	6		188	197	578	224	387
	21.71	4	8		189	199	439	201	411
	14	4	3		201	198	469	298	327
	11	4	5		198	209	524	224	219
	12.2	6	7		192	192	271	204	287
	22	2	7		195	185	421	208	298
					202	197	389	214	304
					204	188	379	321	344

## Sheet: Figure 5
				Fig 5h
		PDAC 2	PDAC 2	PDAC 2	PDAC 2	PDAC 2	PDAC 2	PDAC 2	PDAC 2	PDAC 2	PDAC 2	PDAC 2	PDAC 2	PDAC 2	PDAC 3	PDAC 3	PDAC 3	PDAC 3	PDAC 3	PDAC 3	PDAC 3	PDAC 3	PDAC 3	PDAC 3	PDAC 3	PDAC 3	PDAC 3	PDAC 9	PDAC 5	PDAC 5	PDAC 5	PDAC 5	PDAC 5	PDAC 5	PDAC 5	PDAC 5	PDAC 5	PDAC 5	PDAC 5	PDAC 5	PDAC 5	PDAC 6	PDAC 6	PDAC 6	PDAC 6	PDAC 6	PDAC 6	PDAC 6	PDAC 8
	Hydrogel 1	3.33	1.9	6.75	4.57	5.4	3.44	2.88	1.71	3.4	1.4	4			2.64	3.71	1.73	1.78		2.75	1.45	3.5	4.57	3.67	2			2.24	1	1.27	0.88	0.69	0.64	1.18	2	0.63	0.44	1.17	1.4			0.75	0.36	0.67	0.5	0.33	0.78		2.8
	Hydrogel 2	3	3.25	2.8	2.33	2.56	3.5	2.27	2.5	2.25	1.61	2.5	2.5	2.82	2.56	4	3	2.8	2.64	5.17	2.8	1.29	3.17	3.14	1.89	5		3.11	0.81	0.62	0.5	1.53	0.85	1.89	0.58	1.21	1.67	0.71	1.3	0.56	0.33	1.4	1.8	0.25	0.23	0.22	1.29	0.44	0.73
	Hydrogel 3				3.1															3.91								2.51					1.41											1.11
				Fig 5i
		PDAC 2	PDAC 3	PDAC 9	PDAC 5	PDAC 6	PDAC 8
	1	7.5	11.15	5.9	10.96	5.17	8.33
	2	9.18	14.11	7.91	8.01	7.16	10.15
	3	9.88	10.16	8.11	8.16	8.72	10.95
				Fig 5j
		PDAC 2	PDAC 3	PDAC 9	PDAC 5	PDAC 6	PDAC 8
	1	2.1	3.5	4.1	3.5	5.1	3.6
	2	2.5	3.6	5.7	3.1	6.7	3.8
	3	4.8	4.1	4.8	2.7	7.2	4.7
				Fig 5k
	Day	PDAC 2	PDAC 2	PDAC 2	PDAC 2	PDAC 2	PDAC 2	PDAC 3	PDAC 3	PDAC 3	PDAC 3	PDAC 3	PDAC 3	PDAC 5	PDAC 5	PDAC 5	PDAC 5	PDAC 5	PDAC 5	PDAC 6	PDAC 6	PDAC 6	PDAC 6	PDAC 6	PDAC 6	PDAC 8	PDAC 8	PDAC 8	PDAC 8	PDAC 8	PDAC 8	PDAC 9	PDAC 9	PDAC 9	PDAC 9	PDAC 9	PDAC 9
	0	0.2156	0.2342	0.25595	0.29615	0.29985	0.28335	0.28165	0.2845		0.3098			0.18515	0.1994	0.1971	0.1902	0.20075	0.2235	0.24975		0.2358		0.27305	0.2377	0.2233	0.20645	0.2071	0.20225	0.22035	0.1903				0.3486		0.38965
	2	0.7209	0.7898	0.8779	0.8327	0.7938	0.8995	0.9812	1.1101	1.1502	1.0894	1.0512	1.238	0.2991	0.3657	0.3981	0.3364	0.5513	0.3817	0.5029	0.4959	0.6972	0.513	0.4818	0.4998	0.3255	0.3324	0.3278	0.3339	0.3178	0.2586	0.851	0.8965	0.8482	0.7805	0.7811	0.697
	4		2.11	2.1469	2.5157				2.2207	2.65175	2.7662	2.59395	2.8241	0.53765	0.54625	0.6047	0.6412	0.8831		1.05745	1.0483	1.1021	1.484	0.95805	0.98745	0.81325	0.82705	0.9081	0.77595	0.6687	0.60145		3.20315	3.2573	3.23045	3.09025
				Fig 5o
		PDAC 3 control	PDAC 3 control	PDAC 3 control	PDAC 3 control	PDAC 3 control	PDAC 3 control	PDAC 3 Paxillin C	PDAC 3 Paxillin C	PDAC 3 Paxillin C	PDAC 3 Paxillin C	PDAC 3 Paxillin C	PDAC 3 Paxillin C
	Total	4.15	4.6	3.15	5.1	4.57	4.8	3.87	6.12	4.6	5.6	4.11	4.71
				Fig 5p
		PDAC 3 control	PDAC 3 control	PDAC 3 control	PDAC 3 control	PDAC 3 control	PDAC 3 Paxillin C	PDAC 3 Paxillin C	PDAC 3 Paxillin C	PDAC 3 Paxillin C	PDAC 3 Paxillin C
	Total	9.41	11.15	10.69	11.15	7.81	10.71	11.61	14.12	8.81	11.19
				Fig 5q
		PDAC 3 control	PDAC 3 control	PDAC 3 control	PDAC 3 control	PDAC 3 control	PDAC 3 Paxillin C	PDAC 3 Paxillin C	PDAC 3 Paxillin C	PDAC 3 Paxillin C	PDAC 3 Paxillin C
	Total	3.31	3.8	3.5	3.66	4.14	3.26	3.51	3.98	4.15	4.15
				Fig 5r
		PDAC 3 control	PDAC 3 control	PDAC 3 control	PDAC 3 control	PDAC 3 control	PDAC 3 Paxillin C	PDAC 3 Paxillin C	PDAC 3 Paxillin C	PDAC 3 Paxillin C	PDAC 3 Paxillin C
	Total	3	2.67	3.5	5.5	5	2	1.5	0.89	1.8	1.25
				Fig 5u
		PDAC 3 control	PDAC 3 control	PDAC 3 control	PDAC 3 control	PDAC 3 control	PDAC 3 control	PDAC 3 control	PDAC 3 control	PDAC 3 control		PDAC 3 Paxillin C	PDAC 3 Paxillin C	PDAC 3 Paxillin C	PDAC 3 Paxillin C	PDAC 3 Paxillin C	PDAC 3 Paxillin C
	Total	40	43	55	43	45	40	55	48	33		48	45	46	61	51	41
				Fig 5v
		PDAC 3 control	PDAC 3 control	PDAC 3 control	PDAC 3 control	PDAC 3 control	PDAC 3 control	PDAC 3 control	PDAC 3 Paxillin C	PDAC 3 Paxillin C	PDAC 3 Paxillin C	PDAC 3 Paxillin C	PDAC 3 Paxillin C	PDAC 3 Paxillin C
	Total	11	5	6	9	11	4	14	11	8	8	4	9	11
				Fig 5y
		PDAC 3 control	PDAC 3 control	PDAC 3 control	PDAC 3 control	PDAC 3 control	PDAC 3 control	PDAC 3 control	PDAC 3 control	PDAC 3 control	PDAC 3 Paxillin C	PDAC 3 Paxillin C	PDAC 3 Paxillin C	PDAC 3 Paxillin C	PDAC 3 Paxillin C	PDAC 3 Paxillin C
	0	0	0	0	0	0	0	0	0	0	0	0	0	0	0	0
	3	251000000	451000000	39400000	52700000	186000000	45600000	31000000	31000000	33900000	11000000	41000000	75000000	50200000	146000000	139000000
	5	431000000	770000000	95500000	102000000	280000000	95300000	245000000	79500000	150000000	346000000	72900000	121000000	171000000	284000000	194000000
	8	141000000	133000000	144000000	375000000	1280000000	208000000	848000000	1290000000	552000000	1050000000	140000000	223000000	324000000	375000000	546000000
	14	406000000	556000000	5110000000	627000000	2030000000	450000000	2570000000	1510000000	1420000000	4280000000	214000000	1400000000	598000000	3250000000	1420000000
				Fig 5z
		PDAC 3 control	PDAC 3 control	PDAC 3 control	PDAC 3 control	PDAC 3 control	PDAC 3 control	PDAC 3 control	PDAC 3 Paxillin C	PDAC 3 Paxillin C	PDAC 3 Paxillin C	PDAC 3 Paxillin C	PDAC 3 Paxillin C	PDAC 3 Paxillin C
	Total	6	3	7	8	8	8	4	3	4	1	0	0	0
	Liver	1	3	2	4	3	6	1	0	0	0	0	0	0
	GI	3	0	2	1	5	0	1	0	2	1	0	0	0
[truncated: 6 more columns]

## Sheet: Figure 6
	Fig 6c			Fig 6d
	TC	TI		TC	TI
	4.854	6.534		1.41128	1.01889
	3.07	11.98		1.76232	1.11317
	5.661	6.454		1.4045	1.1118
	3.883	10.653		1.82854	1.08745
	2.913	6.534		1.63602	0.986328
	3.883	6.845		1.23035	1.13659
	9.211	9.184		1.1709	1.04801
	4.854	10.99		1.23714
	4.342	9.127			0.910704
	3.883	8.227		1.98381	1.12279
	3.07	9.627
	4.951	9.24
	1.373	5.495
	4.119	10.506
	4.342	13.728
		Fig 6e				Fig 6g				Fig 6h				Fig 6i				Fig 6j			Fig 6o
	Direction (°)	TI	Col-Low		Vehicle	Pertussis toxin	JP-153		Vehicle	Pertussis toxin	JP-153		Vehicle	Pertussis toxin	JP-153		Vehicle	Pertussis toxin	JP-153		KPC-tumor	KPC-tumor+JP-153
	-90	0.009786	0.004848		19.0534	21.1608	9.87043		5.88265	5.801	6.27988		0.10104	0.357161	0.488237		12.32	10.12	3.12		55	196
	-87.9775	0.001872	0.004848		26.5618	24.7257	12.0747		5.12005	5.05365	4.03936		0.339892	0.037197	0.874964		11.21	9.66	2.38		115.5	168
	-85.9551	0.003027	0.00485		25.5558	80.6545	10.4559		4.99431	4.93042	2.13409		0.920908	0.055392	0.64617		10.32	8.45	4.13		210	63
	-83.9326	0.001906	0.004853		3.5897	35.8789	6.84603		3.59478	3.55888	3.51939		0.104267	0.543984	0.496868		3.87	6.87	3.55		204.75	108
	-81.9101	0.004577	0.004861		24.5559	20.4773	8.60129		7.06169	6.95645	6.09035		0.492549	0.164094	0.636691		5.47	11.38	1.85		150	162
	-79.8876	0.005031	0.004877		23.1468	2.39682	9.48698		6.75976	6.66056	2.75407		0.413796	0.638294	0.153117		6.12	4.02	6.41
	-77.8652	0.005802	0.00491		30.1638	39.8433	10.8891		5.57026	5.49486	4.9184		0.876028	0.422111	0.069662		12.33	2.11	8.21
	-75.8427	0.007649	0.004976		29.6834	36.8391	7.26741		6.74699	6.64805	5.35367		0.50841	0.375702	0.66023		7.9	3.05	3.22		Fig 6q
	-73.8202	0.008583	0.0051		15.5846	36.9819	3.81106		4.13757	4.09082	5.24438		0.672524	0.431749	0.381158		6.8	1.96	5.68			PDAC 3 control	PDAC 3 control	PDAC 3 control	PDAC 3 control	PDAC 3 control	PDAC 3 control	PDAC 3 control	PDAC 3 control	PDAC 3 control	PDAC 3 control	PDAC 3 Paxillin C	PDAC 3 Paxillin C	PDAC 3 Paxillin C	PDAC 3 Paxillin C	PDAC 3 Paxillin C	PDAC 3 Paxillin C	PDAC 3 Paxillin C	PDAC 3 Paxillin C	PDAC 3 Paxillin C	PDAC 3 Paxillin C
	-71.7978	0.016387	0.005323		39.1478	11.5254	11.47		6.69321	6.59535	7.7251		0.75212	0.933774	0.021164		12.5	2.84	7.1		Total	3.5	2.11	3.1	2.6	1.2						3.1	2.4	1.6	2.3	3.1	2.7
	-69.7753	0.016782	0.005708		12.2276	30.4744	30.286		7.91357	7.79129	7.21781		0.759723	0.022819	0.618217		10.4	5.15	3.64
	-67.7528	0.019404	0.006341		21.4144	32.5179	5.0857		4.47665	4.42312	4.75259		0.487126	0.041067	0.056584		6.14	2.3	4.38
	-65.7303	0.017844	0.007335		42.8231	27.6399	16.431		7.1526	7.04554	3.24054		0.94926	0.383156	0.565609		4.87	10.68	5.09		Fig 6r
	-63.7079	0.016716	0.008823		28.6402	34.1176	16.0432		7.16979	7.06239	5.90503		0.272693	0.016614	0.162948		5.55	12.33	5.12			PDAC 3 control	PDAC 3 control	PDAC 3 control	PDAC 3 control	PDAC 3 control	PDAC 3 control	PDAC 3 control	PDAC 3 control	PDAC 3 control	PDAC 3 control	PDAC 3 Paxillin C	PDAC 3 Paxillin C	PDAC 3 Paxillin C	PDAC 3 Paxillin C	PDAC 3 Paxillin C	PDAC 3 Paxillin C	PDAC 3 Paxillin C	PDAC 3 Paxillin C	PDAC 3 Paxillin C	PDAC 3 Paxillin C
	-61.6854	0.01245	0.010946		27.964	29.125	8.86491		5.29531	5.22541	3.62956		0.049545	0.938159	0.734346		2.31	5.48	6.08		Total	32	23	24	16	32	27					15	22	18	17	15	11
	-59.6629	0.012576	0.013825		26.925	23.845	5.49788		11.8964	11.6944	5.61653		0.978569	0.775344	0.036054		3.14	3.29	4.33
	-57.6404	0.01026	0.017529		17.9611	43.8537	6.13767		4.79336	4.7335	6.31982		0.159768	0.41627	0.20416		2.19	8.14	3.36
	-55.618	0.013732	0.022038		25.7994	26.4546	6.19957		7.32815	7.21759	5.23129		0.107781	0.071435	0.138227		3.85	16.12	2.08		Fig 6s				Fig 6t
	-53.5955	0.012843	0.027211		15.3128	23.3475	6.57724		3.71399	3.67571	5.28507		0.578983	0.387197	0.142266		6.33	2.33	4.98		Con	KPC-tumor	KPC-tumor+JP-153		Con	KPC-tumor	KPC-tumor+JP-153
	-51.573	0.017763	0.032765		42.7389	36.0898	4.7104		7.14207	7.03523	5.50509		0.467255	0.061251	0.213019		7.1	6.14	5.47		0.67	2.36	0.78		1.4	5.56	3.29
	-49.5506	0.012971	0.038294		16.5452	9.3441	4.56101		6.76329	6.66403	3.84373		0.187983	0.153202	0.546555		10.34	5.58	4.39			3.67	4.64			4.5	7.36
	-47.5281	0.016756	0.043299		29.3512	18.3877	8.03026		6.20245	6.1144	5.7477		0.706666	0.280403	0.275092		2.87	3.11	6.98			1.35	3.81			5.92	8.08
	-45.5056	0.013204	0.04727		17.6237	6.78258	6.78302		7.08682	6.98108	4.51801		0.867173	0.315933	0.831951		3.04	4.01	1.22
	-43.4831	0.010599	0.049762		23.7386	1.41213	6.1475		4.76717	4.70782	9.77666		0.280356	0.640299	0.954627		1.85	2.55	2.38
	-41.4607	0.013909	0.050481		30.3064	24.7681	7.20862		5.58809	5.51233	7.46951		0.292953	0.893104	0.817634		6.37	3.3	3.04		0.37	0.5	0.41		0.36	1.01	1.88
	-39.4382	0.016594	0.049341		26.7939	24.0882	17.2826		5.81889	5.73851	4.15261		0.20314	0.183321	0.692484		10.38	7.89	1.37		0.34	1.17	1.92		0.21	0.84	2.26
	-37.4157	0.01575	0.046478		17.1518	39.1835	6.345		3.94385	3.90098	8.98481		0.616897	0.45439	0.144927		2.21	6.14	2.1			0.99				1.03
	-35.3933	0.008753	0.042228		24.6684	49.2824	23.1828		4.88338	4.82171	3.29842		0.676027	0.267621	0.21495		3.97	3.58	1.98
	-33.3708	0.009109	0.037057		20.4364	45.3882	7.18457		5.20591	5.13779	4.52261		0.990479	0.984431	0.184505		8.34	9.46	2.08
	-31.3483	0.011934	0.031481		12.5415	17.1736	6.21802		6.50285	6.40879	10.6344		0.330684	0.572767	0.467494		16.85	7.33	4.17		Fig 6u				Fig 6v
	-29.3258	0.009618	0.025982		28.6001	19.3809	13.7287		5.37482	5.30332	1.45701		0.426994	0.816551	0.245923						KPC-tumor	KPC-tumor+JP-153			KPC-tumor	KPC-tumor+JP-153
	-27.3034	0.009492	0.020941		28.5134	18.6257	7.89474		5.24537	5.29234	5.25082		0.651423	0.084489	0.161631						0.78	3.46			40	11
	-25.2809	0.008182	0.016608		8.33818	35.9372	7.8069		4.92666	4.86413	6.77217		0.288685	0.747929	0.007474						1.95	3.62			40	15
	-23.2584	0.008269	0.013095		23.6943	46.9878	19.4476		4.76163	4.7024	6.81036		0.686931	0.596146	0.190871						0.23	0.98			41	8
	-21.236	0.009148	0.010398		26.2154	15.871	3.85453		5.07675	5.01121	4.73946		0.113469	0.176406	0.259282						1.51	2.67			51	15
	-19.2135	0.008343	0.008432		22.9099	9.61381	12.6677		4.66358	4.60631	4.81281		0.953449	0.28429	0.029659						1.78	2.11			48	8
	-17.191	0.0104	0.007069		28.5161	26.3619	15.0184		6.0772	5.99165	4.71435		0.379822	0.598967	0.093069										50	8
	-15.1685	0.007708	0.006169		15.245	24.3168	13.0758		7.51659	7.40226	2.96066		0.517787	0.763967	0.090678
	-13.1461	0.007005	0.005601		32.4783	26.4675	4.18817		5.85957	5.77838	3.64398		0.874474	0.20596	0.062278
	-11.1236	0.004624	0.00526		5.10972	23.307	12.4341		4.35476	4.30366	2.03374		0.130016	0.376834	0.137434
	-9.10112	0.002886	0.005064		22.4176	43.8624	7.47026		5.16246	5.09521	2.68508		0.041828	0.062142	0.186102
	-7.07865	0.00495	0.004957		31.1	36.3603	10.6695		5.68729	5.60954	5.05103		0.509185	0.322811	0.637478
	-5.05618	0.005464	0.0049		25.9955	39.3236	6.43534		5.34465	5.27376	5.88414		0.131679	0.086636	0.041006
	-3.03371	0.00476	0.004872		23.4785	43.3889	16.3766		7.66931	7.55193	3.23906		0.848543	0.900471	0.660995
	-1.01124	0.007386	0.004858		25.0067	13.2663	3.64853		4.92566	4.86315	2.67014		0.774645	0.304843	0.836212
	1.01124	0.007501	0.004852		9.90385	32.8657	11.6877		5.51377	5.43949	2.75408		0.497636	0.443107	0.934097
	3.03371	0.002362	0.004849		14.9379	34.5936	10.1041		5.53426	5.45958	4.80371		0.213343	0.706706	0.219736
	5.05618	0.006076	0.004848		29.5976	31.0881	12.5003		5.49949	5.42551	5.35112		0.783832	0.012698	0.190391
	7.07865	0.008615	0.004848		27.2407	37.5473	25.7813		5.2049	5.1368	2.2026		0.644037	0.771578	0.243692
	9.10112	0.008115	0.004847		12.6115	10.4219	7.0125		4.16455	4.11726	3.07459		0.759357	0.068937	0.878243
	11.1236	0.009134	0.004847		5.93923	21.2414	8.55328		4.0271	3.98256	7.79218		0.885458	0.883331	0.72648
	13.1461	0.006552	0.004847		12.817	32.7688	13.7407		5.6449	5.568	12.1771		0.541748	0.565348	0.390073
	15.1685	0.009245	0.004847		19.5229	24.8683	8.02741		4.24023	4.19143	5.88777		0.285843	0.559371	0.537138
	17.191	0.010619	0.004847		30.4032	44.9525	10.5296		7.50033	7.38632	3.38783		0.961903	0.62997	0.063634
	19.2135	0.013019	0.004847		22.1362	21.4349	6.57147		4.56688	4.51154	7.05823		0.543177	0.216086	0.343673
	21.236	0.010347	0.004847		26.1914	6.64941	10.9345		5.07375	5.00828	3.27967		0.28074	0.216309	0.003432
	23.2584	0.011557	0.004847		31.8476	26.1197	3.91684		5.78073	5.70111	2.548		0.034608	0.789972	0.134691
	25.2809	0.010403	0.004847		45.1009	35.4709	6.96966		7.4373	7.32456	4.67094		0.383962	0.090144	0.552073
	27.3034	0.010128	0.004847		20.9199	11.0026	14.6416		7.02969	6.9251	3.05184		0.303318	0.081567	0.311434
	29.3258	0.00969	0.004847		53.0226	36.6143	4.04238		8.42746	8.29491	3.06225		0.600538	0.452313	0.520214
	31.3483	0.011087	0.004847		15.4399	26.1637	4.54702		5.10837	5.04221	4.22635		0.189935	0.103353	0.23803
	33.3708	0.010046	0.004847		38.9772	22.3645	11.5062		7.11479	7.00849	3.73377		0.839081	0.80085	0.099021
	35.3933	0.007858	0.004847		44.2932	26.7716	12.917		7.83967	7.71887	4.09497		0.887756	0.135962	0.509425
	37.4157	0.01118	0.004847		24.0699	8.7693	6.7131		5.41031	5.3381	6.96451		0.221247	0.198559	0.774439
	39.4382	0.007514	0.004847		29.6954	32.7573	23.851		5.51173	5.43749	5.5807		0.718404	0.07747	0.397594
	41.4607	0.010818	0.004847		12.6862	8.34471	20.7791		4.97137	4.90794	6.84089		0.488758	0.018927	0.571625
	43.4832	0.004292	0.004847		23.4761	25.1299	7.15		4.73435	4.67566	4.69802		0.320323	0.564167	0.086796
	45.5056	0.010912	0.004847		31.5835	21.9926	11.3641		5.74772	5.66877	4.26665		0.268931	0.490481	0.208579
	47.5281	0.006124	0.004847		35.5552	17.9788	3.24812		6.24416	6.15527	4.99145		0.870471	0.934929	0.490028
	49.5506	0.008703	0.004847		14.681	32.537	9.62112		6.20407	6.11599	4.2103		0.492015	0.600095	0.565223
	51.573	0.007436	0.004847		31.3321	23.1817	17.6628		5.71491	5.63661	2.71225		0.135645	0.527013	0.453242
	53.5955	0.007379	0.004847		18.1845	7.12991	19.3044		4.07293	4.02747	4.47567		0.505039	0.243982	0.878386
	55.618	0.009182	0.004847		11.2117	16.1422	33.9066		6.00418	5.92009	2.90336		0.81777	0.519592	0.12279
	57.6405	0.008407	0.004847		42.8671	21.2847	6.34914		7.15809	7.05093	5.27665		0.990312	0.785756	0.363209
	59.6629	0.008146	0.004847		25.8998	16.2985	4.52701		5.03729	4.97255	4.70286		0.715471	0.440287	0.908745
	61.6854	0.008426	0.004847		27.4032	24.1284	14.6806		5.22521	5.15671	4.6451		0.861662	0.293155	0.870777
	63.7079	0.010014	0.004847		31.9108	18.5664	16.1103		5.78864	5.70887	3.40083		0.337993	0.347525	0.575831
	65.7303	0.011946	0.004847		28.4323	28.8496	1.97134		6.06463	5.97934	3.43378		0.892607	0.212963	0.78451
	67.7528	0.013285	0.004847		22.4192	17.8523	8.26103		7.40449	7.2924	2.86426		0.916001	0.392522	0.460496
	69.7753	0.01283	0.004847		23.5616	31.8657	24.0873		4.74504	4.68614	3.12378		0.059319	0.161116	0.317379
	71.7977	0.013042	0.004847		12.0198	25.9626	16.2348		6.30721	6.21706	4.03703		0.45513	0.441869	0.01028
	73.8202	0.011254	0.004847		26.241	12.5129	13.3231		5.37812	5.30656	2.44015		0.233288	0.300252	0.264854
	75.8427	0.008884	0.004847		31.7963	42.4802	10.1151		5.77433	5.69484	2.76778		0.48191	0.853143	0.771719
	77.8652	0.007015	0.004847		18.4396	26.0164	8.28569		4.87311	4.81165	2.48774		0.352488	0.687406	0.582707
	79.8876	0.004253	0.004847		18.9767	15.3117	20.6431		4.17195	4.12451	4.71166		0.630013	0.39914	0.167979
	81.9101	0.004538	0.004847		7.63437	16.1851	16.9904		5.61703	5.54069	2.68321		0.314944	0.9879	0.735666
	83.9326	0.003354	0.004847		9.92218	11.214	27.3817		6.76089	6.66167	4.02504		0.843229	0.089394	0.031973
	85.9551	0.004724	0.004847		22.9605	22.3895	11.3128		4.66991	4.61251	1.96087		0.478708	0.356461	0.013105
	87.9775	0.002697	0.004847	13.3078		3.71368	3.67541	1.79816		0.747675	0.064441	0.070483
	90	0.009786	0.004847	30.1785		7.12388	7.0174	3.74437		0.49874	0.125009	0.481537
		17.1797	14.1485	8.88017		8.24209	8.11325	5.65746		0.684956	0.573664	0.045246
		33.6153	17.6529	11.0483		9.00291	8.85885	5.93946		0.110721	0.682704	0.66292
		16.7371	9.21966	13.1189		3.89202	3.85018	2.4115		0.514386	0.935922	0.79241
		27.3302	37.6909	25.2408		8.63217	8.49553	4.61875		0.251009	0.175387	0.468624
		47.3199	36.7891	24.5601		8.25237	8.12332	2.57888		0.978816	0.327004	0.20184
		34.8432	22.9567	18.4494		6.55109	6.45607	3.75122		0.120016	0.573689	0.316081
		17.8255	24.1608	14.5382		6.25614	6.16702	0.323036		0.276454	0.597187	0.84266
		10.2891	20.1188	14.0872		4.37213	4.32069	3.09655		0.483612	0.900452	0.741597
		34.1747	21.9674	25.3418		6.07161	5.98618	5.4211		0.432146	0.103957	0.335798
		23.5578	11.3069	8.73043		6.84783	6.74687	2.1971		0.058978	0.411529	0.833235
		18.8685	28.1184	3.01956		4.9446	4.88171	2.60621		0.161484	0.32658	0.436167
		23.7092	51.5568	5.04515		4.76348	4.70421	5.58418		0.550091	0.86078	0.309642
		22.6361	26.2843	2.00411		4.62935	4.57276	2.99524		0.1278	0.309878	0.541563
		14.2823	20.5888	4.14064		6.08446	5.99877	6.59206		0.198608	0.688546	0.214131
		16.3305	15.3421	13.536		3.84121	3.80038	4.30441		0.994226	0.547711	0.10556
		9.31009	23.634	15.5953		4.59288	4.53702	3.98635		0.277498	0.630636	0.658209
		16.733	10.0702	18.6547		3.89151	3.84968	2.74795		0.807336	0.792071	0.86544
		13.2001	17.2279	12.1147		3.77991	3.74031	3.47626		0.806807	0.870883	0.270946
		10.3209	15.192	9.32595		4.89611	4.83419	5.87356		0.549541	0.216352	0.719005
		31.2566	39.9277	16.976		11.1765	10.9889	5.8802		0.431683	0.511148	0.23147
		26.7049	46.2462	10.8328		5.13794	5.07118	8.91814		0.306413	0.051151	0.375827
		14.2685	9.3885	14.827		8.93398	8.7913	4.51699		0.929297	0.356366	0.791347
		33.5688	26.1993	10.1547		7.39452	7.28263	7.13923		0.781612	0.639081	0.381839
		32.2715	20.177	5.80562		5.83372	5.75305	2.29718		0.82627	0.285369	0.294722
		15.58	22.5498	18.0567		7.64223	7.52539	5.94282		0.543092	0.651399	0.58869
		11.7407	13.249	24.1203		5.32204	5.2516	7.75314		0.161259	0.537631	0.767017
		10.6198	9.9983	23.9397		5.78223	5.70259	3.61619		0.141292	0.665556	0.207852
		22.8141	23.4966	16.346		4.6516	4.59457	4.92324		0.492609	0.696631	0.677629
		24.2702	26.565	20.6857		4.83361	4.77294	2.70617		0.047918	0.991216	0.02881
		10.0703	12.6277	20.7094		5.57618	5.50066	7.20665		0.232665	0.399414	0.487725
		8.98407	34.856	13.7288		6.29185	6.20202	2.68187		0.041564	0.030065	0.196381
		14.5548	35.2365	15.5574		3.61925	3.58287	3.88269		0.108506	0.412231	0.288746
		29.5771	27.1142	18.8507		5.49694	5.423	3.05251		0.211907	0.381496	0.50081
		15.6204	30.3559	11.0899		3.75244	3.71339	10.0972		0.70805	0.02709	0.188643
		25.9972	21.7161	16.7699		5.04947	4.98448	1.431		0.349941	0.780492	0.122052
		25.7314	16.8697	19.3541		5.01625	4.95192	3.4226		0.980379	0.730437	0.028432
		25.4214	19.5174	11.0107		4.9775	4.91395	2.61147		0.840335	0.875286	0.003827
		9.00604	23.4137	4.66128		6.30284	6.21279	3.68203		0.831151	0.005058	0.139342
		19.3026	14.0638	33.8097		4.21268	4.16443	4.78077		0.470359	0.069133	0.0359
		43.3294	27.0767	10.6213		7.21588	7.10756	3.14135		0.960382	0.886712	0.576369
		9.75444	25.0362	17.419		6.67702	6.57948	2.958		0.647514	0.673032	0.676052
		24.8505	30.8868	19.2359		4.90614	4.84402	6.3264		0.540155	0.143693	0.62485
		24.5971	74.5792	8.10285		4.87447	4.81298	9.51254		0.209637	0.091635	0.121505
		22.8924	9.19848	9.97922		4.6614	4.60417	7.14384		0.393093	0.500805	0.830074
		28.7088	36.0281	11.3393		5.38841	5.31664	5.44925		0.626592	0.921894	0.821375
		28.472	35.3339	16.8875		7.90083	7.77881	8.2184		0.43381	0.705372	0.707321
		15.4906	29.9268	5.49792		3.73622	3.6975	7.91467		0.719517	0.097324	0.588964
		39.4816	27.3724	6.65345		7.18357	7.0759	5.77806		0.497099	0.131789	0.790989
		19.2614	28.3642	3.77025		9.02268	8.87823	4.63669		0.02028	0.612079	0.917543
		36.7505	4.02317	25.4351		6.39356	6.30168	5.53335		0.751066	0.728472	0.002751
		41.635	24.8903	25.5622		7.00409	6.90001	3.37832		0.642316	0.730135	0.875095
		22.0985	33.413	14.936		4.56216	4.50692	4.00379		0.977264	0.58822	0.209521
		31.2876	47.6454	7.26534		11.1857	10.998	3.51256		0.970996	0.965358	0.756768
		12.4409	24.3866	7.03078		8.0202	7.89579	2.34243		0.102319	0.939065	0.972049
		45.5207	38.7685	5.11058		7.48977	7.37598	4.84772		0.409107	0.075851	0.747701
		23.2075	18.5875	18.9503		8.7619	8.62266	4.06763		0.766415	0.947353	0.563581
		49.3731	17.8974	17.0223		7.9713	7.84787	3.69165		0.717803	0.406823	0.048429
		25.2788	22.8082	7.09741		6.01292	5.92866	3.259		0.062787	0.521272	0.090872
		25.9447	29.7478	14.2921		5.04291	4.97805	3.45272		0.991706	0.305927	0.410902
		32.8279	33.9213	19.5129		5.90327	5.82121	6.85515		0.127037	0.544058	0.371099
		34.879	11.2741	25.7464		6.15964	6.07244	3.66618		0.647556	0.106816	0.76002
		20.6663	15.2077	13.1457		4.38315	4.33149	5.23297		0.130186	0.647868	0.243211
		24.4552	34.7499	7.53172		4.85673	4.7956	3.9475		0.615434	0.876347	0.749315
		40.1663	16.7023	12.2281		6.82052	6.72011	3.7491		0.524622	0.359333	0.345848
		50.1463	34.6676	7.0306		8.06794	7.94258	4.20967		0.336816	0.546091	0.023903
		30.2394	37.7823	5.41043		5.57972	5.50413	4.90423		0.40895	0.192782	0.618233
		33.7496	15.4012	7.96483		6.01847	5.9341	4.45649		0.72132	0.724032	0.18928
		42.6536	29.3984	14.5325		7.13141	7.02478	5.73536		0.320552	0.50926	0.636483
		28.2323	37.8567	6.3906		5.64965	5.57266	5.08574		0.583599	0.636131	0.953801
		38.2373	24.9712	15.7198		7.5353	7.4206	5.57081		0.127402	0.995194	0.772937
		19.948	29.4572	10.8666		6.07435	5.98886	3.4403		0.744159	0.355965	0.324424
		34.6603	26.4974	14.4789		6.13229	6.04565	4.04602		0.827582	0.758802	0.067121
		26.7277	29.4056	14.6421		5.14078	5.07397	4.3026		0.827063	0.592994	0.047372
		32.2579	16.6319	7.03293		5.83202	5.75138	3.8301		0.4739	0.290421	0.233868
		6.04956	6.56142	14.1479		4.82466	4.76416	5.01141		0.618391	0.471612	0.138907
		38.2126	25.3392	17.0368		6.57632	6.48079	3.08121		0.334753	0.269383	0.764426
		25.602	30.3304	19.5718		5.00008	4.93607	2.20141		0.430873	0.801889	0.543646
		29.1462	42.1422	11.2936		5.77427	5.69479	4.39057		0.933013	0.280547	0.294596
		36.7754	33.6322	4.36762		6.39667	6.30474	3.4072		0.246347	0.682884	0.549638
		43.931	21.3001	13.0561		7.29107	7.18125	4.31448		0.558232	0.770661	0.106514
		9.63015	40.1676	12.3561		6.61488	6.51858	4.00778		0.862345	0.880534	0.976084
		12.097	16.3897	7.335		7.84828	7.72731	3.85516		0.366791	0.208349	0.06037
		7.18039	16.7482	2.52751		5.39006	5.31825	3.67747		0.3585	0.492778	0.808731
		56.5709	6.33704	6.77181		8.87098	8.72956	4.31056		0.064312	0.779636	0.457735
		21.6831	23.7471	1.90242		8.3046	8.1745	3.20471		0.581827	0.558715	0.952599
		43.5523	10.4851	17.2325		7.24374	7.13486	4.0126		9.45e-05	0.411728	0.17135
		24.2494	31.5421	11.4254		7.862	7.74076	5.29283		0.831919	0.372377	0.356277
		32.2169	22.152	0.908397		6.63229	6.53564	5.12312		0.567551	0.070761	0.731953
		30.8795	26.4097	13.4741		7.58963	7.47384	2.30588		0.532355	0.089909	0.353312
		30.0333	30.9335	12.2685		10.8095	10.6294	5.82308		0.796523	0.793336	0.337673
		35.3274	33.5206	7.56233		9.36975	9.21835	3.74082		0.76017	0.820502	0.531685
		45.2596	32.6746	10.7292		7.45715	7.34401	5.1755		0.47511	0.487387	0.254281
		26.1923	29.7844	6.91267		5.72864	5.65007	5.59275		0.714974	0.55888	0.116495
		21.0139	21.8298	5.19846		6.30274	6.21269	4.06607		0.078351	0.697726	0.016219
		26.4828	31.785	8.24897		6.76529	6.66599	3.20707		0.337487	0.43036	0.407771
		10.2714	37.0971	2.45551		4.36771	4.31635	5.32372		0.226119	0.481521	0.181508
		20.6971	44.0048	9.51647		6.974	6.87052	3.08934		0.987602	0.537959	0.377241
		31.0641	16.1759	11.6408		5.6828	5.60514	3.92902		0.474303	0.072201	0.035645
		42.685	51.0692	11.8393		7.13534	7.02863	5.4582		0.057082	0.686593	0.782862
		53.4037	26.8156	10.8377		8.47509	8.34159	9.20911		0.122006	0.629933	0.529502
		23.7441	15.0289	19.9896		4.76785	4.70849	4.66542		0.832637	0.575581	0.862967
		31.209	13.4168	24.8697		5.70092	5.6229	6.25486		0.541479	0.77188	0.738318
		25.5979	22.3886	13.8967		4.99956	4.93557	4.06008		0.006564	0.735201	0.360762
		32.7034	23.2355	7.33009		5.88769	5.80594	4.325		0.766528	0.201228	0.264372
		42.774	37.4527	16.8153		8.21577	8.08745	4.86086		0.576977	0.456048	0.119715
		34.6502	36.4865	13.9653		6.13103	6.04441	3.13097		0.304653	0.624517	0.107224
		14.0191	30.491	15.5591		7.05693	6.95179	2.99861		0.8093	0.358851	0.462688
		28.4397	31.8177	22.6931		5.35478	5.28368	5.40253		0.791399	0.726543	0.294946
		39.842	34.6001	13.0427		6.77998	6.68038	3.58659		0.627199	0.400723	0.431272
		21.5713	21.5061	4.95606		5.84442	5.76353	4.4911		0.488154	0.243914	0.528826
		35.6205	9.92556	5.90828		6.25232	6.16327	5.21066		0.749688	0.442324	0.375611
		33.6406	20.2896	4.06671		6.00485	5.92075	4.25251		0.126625	0.155267	0.959405
		10.5706	11.304	4.56667		4.44251	4.38966	3.46463		0.0817	0.483511	0.038047
		45.3868	33.0103	18.4101		7.47304	7.35958	4.58783		0.819395	0.626004	0.168731
		33.5216	46.7129	21.9422		6.82798	6.72743	3.72742		0.150426	0.990131	0.100351
		22.2059	21.6361	12.4553		4.57558	4.52007	5.17153		0.149446	0.797182	0.819287
		43.6037	18.6368	6.47345		7.25017	7.14117	3.75648		0.286042	0.823738	0.391422
		27.0538	45.6736	9.61095		5.18153	5.1139	3.84984		0.36754	0.301066	0.002575
		43.1427	20.5335	3.47161		7.19255	7.0847	5.17754		0.562165	0.615711	0.132038
		32.4441	22.0523	15.5611		5.85529	5.77419	3.08351		0.046412	0.224622	0.762528
		12.6634	11.9153	10.6286		4.51345	4.45918	3.89679		0.09213	0.420897	0.727681
		22.1803	12.0894	11.367		5.12687	5.06033	2.8541		0.63428	0.422082	0.092931
		14.483	7.21634	14.2371		4.90333	4.84126	3.26615		0.001507	0.858799	0.095621
		17.8001	25.8185	10.5233		4.02489	3.98039	3.13432		0.969042	0.511488	0.057589
		25.4131	15.9812	16.9778		4.97646	4.91293	3.19225		0.736773	0.079561	0.690507
		18.2541	12.3665	9.34147		5.71138	5.63315	3.00376		0.567334	0.909899	0.147421
		22.0978	28.8373	36.6626		7.32416	7.21367	2.08353		0.237561	0.957236	0.160491
		17.2803	19.7877	2.79551		8.27981	8.15021	2.40787		0.667444	0.037507	0.449176
		39.4466	7.84576	12.4929		6.73056	6.63195	3.48087		0.624289	0.459689	0.357187
		16.0143	32.2678	14.4004		7.80507	7.68497	4.23597		0.754929	0.298863	0.733276
		24.5873	16.9272	7.45767		9.17579	9.02827	3.6059		0.020751	0.365067	0.774172
		28.2356	10.7571	15.0884		5.33021	5.2596	4.35991		0.283728	0.116566	0.184605
		19.9533	42.0017	15.661		7.78568	7.66597	4.37642		0.870213	0.768698	0.793238
		12.527	9.1671	10.1669		5.5579	5.48274	4.33981		0.779958	0.396973	0.087584
		29.9503	26.6956	5.75103		5.54359	5.46871	3.66723		0.150959	0.057598	0.699903
		10.9805	15.2497	8.43931		5.91748	5.83513	3.83051		0.490416	0.421392	0.673122
		9.29295	26.2841	1.3341		4.12311	4.07665	4.04934		0.59372	0.630539	0.117852
		32.2245	43.2038	12.5497		7.84182	7.72098	4.71752		0.679053	0.211599	0.785737
		17.4264	20.1256	15.809		10.5129	10.3386	3.71163		0.734354	0.857446	0.690977
		39.1245	41.1154	16.8098		6.69029	6.59249	5.5034		0.38964	0.109938	0.344729
		58.2251	18.6286	16.7058		9.07774	8.93219	2.81057		0.886076	0.326876	0.956887
		11.3739	18.0478	13.2647		6.06499	5.97969	4.76158		0.36457	0.635896	0.55575
		21.9386	17.3973	18.5567		4.54217	4.48733	5.95932		0.17877	0.451093	0.448226
		10.2629	23.4944	6.84767		4.36559	4.31428	7.29485		0.029311	0.375432	0.704747
		27.875	10.6815	10.6243		5.28419	5.2145	3.26412		0.263488	0.313127	0.485162
		17.225	3.76126	21.2701		5.49087	5.41706	3.41043		0.683953	0.18795	0.018249
		4.99338	6.67294	9.53431		4.29659	4.24666	2.57121		0.188337	0.079371	0.18003
		28.0755	27.7534	9.16328		5.30924	5.23906	4.29712		0.370659	0.724299	0.391099
		24.1888	29.2964	13.2034		4.82343	4.76296	4.71784		0.774581	0.066835	0.186528
		13.6626	23.7797	5.75149		5.89857	5.8166	3.76796		0.610006	0.114226	0.11584
		34.0046	28.6201	1.37198		6.05034	5.96533	2.85867		0.116384	0.116736	0.251137
		42.2353	12.0541	5.21197		7.07912	6.97354	3.76396		0.597822	0.858426	0.147157
		7.0834	32.58	16.1596		4.45615	4.40303	2.98086		0.735261	0.919305	0.002216
		42.2529	14.7363	5.69071		7.08133	6.9757	4.04509		0.483862	0.093178	0.136706
		17.998	23.1222	13.1374		5.17448	5.10699	4.05393		0.996628	0.436863	0.603556
		23.7072	33.2161	15.0493		5.03264	4.96798	4.62961		0.888406	0.98943	0.706327
		25.0989	19.137	11.1951		4.93719	4.87445	3.99247		0.764739	0.073531	0.455294
		10.7061	11.3669	11.4286		5.01167	4.94743	5.19929		0.401413	0.675284	0.29071
		23.0225	31.4183	18.0326		4.67766	4.62011	4.99135		0.022749	0.796533	0.029683
		32.1237	11.3105	15.3403		5.81524	5.73494	3.73152		0.358486	0.512541	0.422411
		21.9491	18.8699	25.3397		4.7929	4.73304	4.16435		0.193434	0.01534	0.006982
		21.0476	13.0108	9.405		4.43081	4.37819	4.33004		0.865501	0.20811	0.141187
		11.1213	22.6893	16.5629		7.36042	7.24921	4.52631		0.20016	0.624534	0.471749
		28.5298	30.97	14.1778		5.36602	5.29471	2.31604		0.840201	0.563526	0.500091
		24.7186	21.231	6.96741		4.88966	4.82786	7.56678		0.793388	0.937885	0.072119
		28.4033	35.1883	7.49879		5.35022	5.27922	4.53284		0.670037	0.433266	0.013302
		26.8018	14.9403	9.16638		5.15004	5.08304	4.39364		0.947165	0.280345	0.276463
		25.368	25.3084	8.73388		4.97083	4.90741	4.20285		0.805408	0.509541	0.64091
		9.26702	4.75628	8.43784		4.11663	4.07029	5.7409		0.826662	0.284601	0.83611
		26.765	14.9696	22.8889		5.14544	5.07853	4.67411		0.712955	0.198652	0.512821
		10.3941	31.9339	5.36572		6.99685	6.89292	3.97251		0.574124	0.481007	0.274398
		23.6439	28.8572	14.6036		4.75532	4.69621	3.72527		0.159487	0.497209	0.482474
		23.8492	32.6536	7.87759		4.78099	4.72137	5.50488		0.796758	0.74445	0.756793
		33.9025	36.2649	9.05715		6.03758	5.95283	3.79003		0.111632	0.103713	0.044294
		25.777	5.83634	12.2282		5.02195	4.95751	3.96723		0.26339	0.92244	0.1424
		11.46	21.6231	18.6143		7.52977	7.41517	5.77789		0.628603	0.417286	0.072785
		23.6747	12.4464	8.29259		6.2388	6.15002	4.34617		0.684907	0.977173	0.170754
		3.25463	24.849	4.90046		3.42725	3.3947	5.2323		0.804137	0.826006	0.371113
		17.489	22.3141	9.75371		4.42321	4.37075	3.58773		0.71173	0.828632	0.503972
		19.4718	27.5046	7.17724		4.23384	4.18517	3.24954		0.508324	0.380236	0.179861
		21.8292	22.3812	6.19491		4.5285	4.47393	3.84549		0.622588	0.676497	0.514548
		30.9881	17.5234	13.6785		5.67329	5.59583	3.42309		0.657922	0.462885	0.180808
		8.26683	19.7678	35.5219		5.93325	5.85058	5.8011		0.309348	0.871455	0.079193
		17.8786	14.3163	2.07013		4.03471	3.99002	4.29003		0.990553	0.084073	0.41183
		21.4601	23.5379	8.36802		5.37651	5.30498	4.57593		0.386723	0.651554	0.042972
		24.2448	27.6488	8.96845		6.99503	6.89113	3.0229		0.284159	0.205275	0.049715
		14.9937	12.2978	8.19465		5.5482	5.47324	6.24446		0.419003	0.32422	0.564548
		17.0391	18.4376	5.46931		3.92977	3.88717	4.54005		0.648439	0.059096	0.847
		39.8248	28.0372	2.01968		6.77783	6.67827	3.31208		0.016883	0.113544	0.878699
		28.3493	10.782	13.5687		6.52465	6.43016	3.49923		0.679239	0.637427	0.041502
		25.6198	10.0603	2.21322		5.00231	4.93826	4.83578		0.851407	0.17745	0.065765
		25.2169	33.6946	6.725		4.95194	4.88891	4.57852		0.487837	0.664937	0.522004
		41.5232	22.1991	10.7208		6.99011	6.88631	3.41829		0.730566	0.517666	0.163874
		25.6658	37.4318	7.13966		5.00805	4.94389	4.4539		0.727417	0.28222	0.347395
		17.218	14.7209	3.78073		10.4086	10.2365	2.57438		0.980377	0.938073	0.073685
		23.431	21.7915	5.54618		4.72872	4.67014	4.71791		0.973067	0.221863	0.130224
		19.0055	9.55466	19.459		4.17556	4.12805	7.5945		0.703032	0.107574	0.694461
		8.81708	7.8879	12.7653		3.68927	3.65149	4.65527		0.645511	0.637722	0.105377
		20.5536	29.2228	5.12272		4.36906	4.31768	2.96021		0.571472	0.085992	0.134608
		22.863	26.5723	11.0928		4.91752	4.85517	3.55642		0.780944	0.315408	0.064102
		3.00982	21.8404	5.35091		2.92863	2.90605	7.67328		0.141882	0.975966	0.564638
		5.7177	27.4199	5.82643		3.94403	3.90115	2.70655		0.415239	0.717506	0.765971
		20.9581	41.252	5.39504		4.41962	4.36723	5.83299		0.547068	0.594466	0.282949
		23.4118	10.9991	9.33931		7.65264	7.53558	3.94416		0.003603	0.097866	0.810162
		34.1353	18.257	6.00853		6.06668	5.98134	4.25261		0.22403	0.644225	0.670653
		16.7991	16.3249	15.2903		4.94968	4.88668	5.56718		0.837681	0.041446	0.547993
		7.61735	36.7979	2.04284		5.60852	5.53235	7.03111		0.328773	0.142945	0.741327
		30.7342	21.0806	12.1672		6.92212	6.81967	6.19278		0.070764	0.104519	0.067029
		22.1976	25.5626	1.5038		4.57455	4.51906	3.87386		0.204605	0.159642	0.753301
		47.9624	22.3591	2.46033		7.79497	7.67507	3.4561		0.54426	0.925358	0.155836
		46.8398	25.7101	5.25535		8.1869	8.05917	3.42209		0.254647	0.602261	0.008291
		22.8895	27.4353	9.69267		6.70464	6.60655	3.06871		0.514655	0.508151	0.173023
		9.35598	35.9051	1.00525		5.30833	5.23816	3.78199		0.007902	0.61323	0.895466
		28.1943	12.6502	8.6819		5.32409	5.25361	4.92664		0.986798	0.821488	0.68918
		15.4515	12.7068	13.381		5.66267	5.58542	3.70872		0.522418	0.807663	0.171747
		28.9911	37.299	19.9271		5.42369	5.35121	2.77736		0.185943	0.347511	0.128237
		5.44504	13.9362	6.92319		3.84179	3.80096	4.10438		0.552536	0.84574	0.17891
		22.4435	38.9164	3.26645		4.60528	4.54918	3.63113		0.275168	0.779741	0.421051
		6.61028	22.4205	2.80541		5.10501	5.03891	4.84094		0.34356	0.420829	0.309501
		29.5042	24.2521	19.6223		5.48782	5.41407	4.23829		0.987824	0.458597	0.34503
		32.6231	28.6458	18.8731		5.87766	5.7961	4.13067		0.958586	0.725519	0.443918
		17.2855	20.1471	10.3311		5.50383	5.42976	2.43637		0.693108	0.468745	0.833463
		23.9638	12.7134	14.1228		4.79531	4.7354	4.66923		0.80631	0.239158	0.0951165
		47.5234	7.62331	8.03474		8.28013	8.15052	3.42365		0.293044	0.993677	0.661844
		27.1158	14.5967	7.22181		5.18929	5.12151	4.2933		0.904346	0.643061	0.632586
		23.488	18.7327	3.5486		6.83287	6.73222	3.53521		0.120574	0.626406	0.32985
		30.3439	16.6465	7.18526		5.59278	5.51692	5.91064		0.679818	0.306362	0.043745
		35.667	23.442	10.7351		9.44252	9.28967	5.11958		0.176038	0.14287	0.050258
		28.9831	13.1614	8.06785		5.42269	5.35023	3.81458		0.20301	0.439778	0.331449
		17.9705	12.8298	7.23543		8.53862	8.40384	4.11829		0.813802	0.16132	0.422778
		38.6279	13.7739	9.35638		7.06717	6.96183	4.30235		0.554022	0.027886	0.857481
		4.99957	27.3641	7.65207		3.67475	3.63725	4.72107		0.041102	0.209871	0.792332
		27.1453	14.4846	2.4563		5.19297	5.12511	4.19232		0.76143	0.029241	0.7517
		33.3476	16.4995	4.19344		5.96822	5.88486	3.01443		0.524581	0.256509	0.482104
		24.2493	30.9568	12.1065		4.831	4.77038	6.29233		0.900886	0.924099	0.634557
		23.1991	8.57439			10.4993	10.3253			0.252259	0.516413	0.098319
		42.3536	14.524			7.09392	6.98804			0.006933	0.743688
		29.5601	23.4025			5.49481	5.42091			0.464842	0.789504
		11.5702	17.2128			5.27088	5.20146			0.362283	0.169945
		8.81705	24.5033			4.44497	4.39208			0.429877	0.121274
		26.8215	27.303			5.15251	5.08546			0.008846	0.668865
		18.6021	23.6945			4.12514	4.07864			0.200067	0.096058
		21.1715	44.3069			5.76947	5.69008			0.090206	0.392128
		20.1792	12.4685			4.32227	4.27182			0.329427	0.580714
		19.8631	11.0366			4.28275	4.23309			0.010595	0.440239
		13.9132	18.7337			3.53905	3.50427			0.904119	0.86662
		25.6245	5.39578			5.00124	4.93721			0.321153	0.475486
		25.1526	21.5271			4.94391	4.88103			0.688567	0.630221
		32.6419	26.8288			6.69604	6.59811			0.868429	0.773707
		11.3807	23.6541			7.49012	7.37632			0.918371	0.707929
		10.7533	35.521			5.83229	5.75164			0.844897	0.297328
		22.9793	23.6888			6.10843	6.02226			0.836537	0.557339
		41.7858	13.9033			7.02293	6.91847			0.194821	0.846697
		25.7523	11.0623			11.4566	11.2635			0.834103	0.289249
		23.3068	18.6366			8.79167	8.65184			0.317962	0.458147
		36.0828	14.9674			6.31011	6.2199			0.839067	0.095999
		27.7688	16.734			5.27091	5.2015			0.774068	0.958255
		21.8346	22.967			12.7169	12.4986			0.39032	0.741402
		32.3151	14.0177			8.72429	8.58581			0.053795	0.303206
		28.3445	15.1828			5.34287	5.27201			0.8048	0.505808
		24.148	30.7392			4.81833	4.75796			0.695075	0.97796
		54.1182	13.6258			8.56441	8.42912			0.364566	0.522245
		38.8343	11.6833			6.65402	6.55694			0.336441	0.026958
		29.3593	15.6179			5.46971	5.39632			0.660085	0.728962
		22.4468	4.58426			4.6057	4.54958			0.651691	0.611977
		11.1075	12.5507			4.57672	4.52119			0.175232	0.064518
		3.69585	66.9835			3.64785	3.6109			0.376619	0.596812
		31.8057	10.4335			8.61514	8.47884			0.084108	0.039194
		45.244	51.0564			7.96931	7.84593			0.545685	0.835197
		52.2853	51.3602			8.3353	8.2046			0.934905	0.794759
		44.5722	15.2788			7.37122	7.25979			0.087455	0.949995
		42.0495	18.3028			7.0559	6.95078			0.59411	0.609467
		36.8569	16.0819			6.40686	6.31472			0.081364	0.718182
		23.2916	11.1295			5.29357	5.2237			0.896329	0.456107
		38.3755	13.5376			6.59668	6.50074			0.975355	0.174402
		19.6641	14.7527			4.25787	4.20872			0.475637	0.443326
		28.4182	16.6764			5.35208	5.28104			0.941743	0.8252
		21.4642	11.7076			4.48288	4.42922			0.214965	0.293751
		23.383	6.96579			4.72272	4.66427			0.524389	0.888842
		17.5383	17.4733			5.55801	5.48285			0.94595	0.75054
		14.8833	43.2874			5.52063	5.44621			0.767932	0.124391
		26.0082	8.71449			5.05084	4.98583			0.188627	0.212283
		6.12707	24.2794			4.86341	4.80214			0.202737	0.299991
		26.0867	23.7473			5.06066	4.99545			0.723547	0.68409
		5.52499	13.8993			3.87177	3.83034			0.262324	0.644631
		25.6139	9.27998			6.06876	5.98339			0.403422	0.703209
		25.5777	10.1577			4.99703	4.93309			0.846514	0.100969
		14.0744	10.2426			7.07763	6.97207			0.010652	0.764402
		30.9645	10.7608			5.67036	5.59295			0.234028	0.696625
		36.0063	8.19961			6.30054	6.21053			0.954463	0.564006
		31.9631	7.99466			5.79516	5.71526			0.600422	0.431579
		48.3105	12.7542			7.83849	7.71772			0.475163	0.988949
		5.72371	11.0431			4.66174	4.6045			0.552575	0.647398
		26.2249	10.1712			5.07794	5.01238			0.577642	0.864999
		47.3284	11.627			7.71573	7.59741			0.486263	0.462713
		23.8112	25.4477			10.7288	10.5502			0.264739	0.857298
		28.7075	10.4422			5.38824	5.31647			0.227329	0.959007
		24.0482	33.5423			7.81173	7.69149			0.533152	0.351127
		30.0868	11.594			5.56064	5.48543			0.978388	0.829166
		12.9383	10.268			6.65162	6.55459			0.898943	0.802265
		17.1816	20.572			5.48158	5.40794			0.409101	0.63772
		55.096	12.5683			8.68662	8.54889			0.129484	0.345669
		82.8999	12.4478			12.1619	11.9546			0.707554	0.881904
		29.9194	28.4179			5.53972	5.46493			0.897184	0.928028
		23.9787	7.02542			4.79717	4.73723			0.686929	0.474704
		16.7471	19.1164			5.98655	5.90282			0.565007	0.517354
		22.4729	22.3413			4.60895	4.55277			0.204911	0.145494
		5.94218	19.6763			4.77097	4.71155			0.389618	0.423309
		34.1419	7.48316			8.20131	8.07329			0.962401	0.510597
		14.8498	18.796			5.51223	5.43799			0.296989	0.150315
		11.5372	11.9859			6.12625	6.03973			0.807802	0.270813
		15.1558	16.375			9.3776	9.22605			0.772863	0.957735
		36.4791	10.5661			6.35963	6.26844			0.682697	0.579307
		11.9573	24.2048			6.28376	6.19409			0.260613	0.440149
		28.0373	6.74282			5.30447	5.23438			0.122313	0.813171
		5.8795	17.7719			4.73963	4.68084			0.48017	0.360945
		3.90298	15.5994			3.75141	3.71238			0.790428	0.09455
		23.1739	18.8867			4.69658	4.63865			0.294143	0.896799
		18.3868	37.1073			4.09823	4.05227			0.535623	0.2821
		25.2276	11.3579			4.95328	4.89021			0.310618	0.00301
		22.4746	13.4717			4.60918	4.553			0.684325	0.856722
		16.4309	20.5885			5.32071	5.2503			0.492412	0.894263
		21.8138	12.7503			4.52658	4.47204			0.344074	0.724728
		7.50025	16.1831			5.54998	5.47498			0.47036	0.572104
		28.9635	10.7529			5.42025	5.34785			0.590446	0.60294
		39.1067	16.7386			6.68808	6.59032			0.649687	0.741319
		26.7676	7.11091			5.14577	5.07885			0.500265	0.595211
		22.2109	11.2991			4.5762	4.52068			0.980489	0.131572
		31.203	21.8244			5.70017	5.62216			0.036279	0.780383
		52.6617	7.28314			8.38236	8.25071			0.520417	0.532605
		5.65382	7.97547			4.6268	4.57027			0.661382	0.763828
		14.3562	17.5229			4.87616	4.81464			0.771742	0.45022
		28.6525	19.4584			5.38137	5.30974			0.43766	0.9456
		21.1193	10.9472			4.43977	4.38698			0.813066	0.844343
		3.66136	34.459			3.63061	3.594			0.660578	0.590114
		27.2932	30.2447			5.21147	5.14324			0.998338	0.191456
		45.4679	11.5466			7.48318	7.36952			0.73372	0.095629
		14.569	17.3279			9.08419	8.93851			0.041938	0.377675
		65.3292	6.19348			9.9657	9.80239			0.632236	0.902024
		34.2167	14.9367			6.07685	5.99132			0.018631	0.825564
		33.6278	25.9692			11.8878	11.6861			0.770268	0.191844
		37.8052	28.2215			6.47839	6.45688			0.026459	0.673071
		30.1534	48.2545			10.8455	10.6646			0.671115	0.758748
		23.1219	10.4478			6.13516	6.04845			0.125311	0.03596
		19.1539	7.94801			5.9042	5.82211			0.627964	0.904883
		74.7018	21.878			11.1372	10.9505			0.479284	0.787666
		19.2155	23.8395			11.4074	11.2153			0.469735	0.542397
		31.5989	4.44183			11.2792	11.0896			0.357369	0.381859
		24.3955	13.0708			9.11826	8.97189			0.179523	0.501393
		20.746	34.7833			8.02348	7.89901			0.271267	0.941003
		21.321	24.0102			7.12994	7.02334			0.312421	0.516182
		23.6533	20.0156			4.75651	4.69738			0.951441	0.207922
		43.6242	15.6144			7.25272	7.14367			0.984238	0.537727
		36.7773	13.1046			8.69542	8.55751			0.749705	0.07923
		36.6114	30.0581			8.66431	8.52702			0.318395	0.473305
		27.484	25.0469			5.23532	5.16661			0.962133	0.544223
		21.0259	39.3029			8.10743	7.98128			0.795756	0.102576
		37.9109	17.2575			6.53861	6.44384			0.20061	0.043274
		12.7525	19.9945			5.62554	5.54903			0.1161	0.503586
		11.417	43.1399			5.22493	5.15643			0.213299	0.856088
		28.3297	13.9202			5.34101	5.27019			0.623252	0.741623
		34.0505	16.8947			10.3122	10.1419			0.000407	0.56097
		17.1641	19.7354			10.3817	10.2101			0.725397	0.833452
		20.09	36.3657			4.31112	4.26089			0.295047	0.371107
		11.8936	35.4319			7.74655	7.62762			0.980714	0.824661
		36.8298	27.0485			6.40347	6.3114			0.285035	0.690336
		23.0596	21.6826			6.74108	6.64226			0.24329	0.873988
		23.051	21.0638			4.68121	4.62359			0.75476	0.818059
		18.8468	36.5043			5.83838	5.75761			0.890825	0.91283
		45.3595	13.7148			7.46963	7.35624			0.971539	0.263471
		44.0133	5.87991			7.30137	7.19134			0.759203	0.600103
		16.0621	8.65886			3.80765	3.76749			0.475647	0.971888
		32.9858	4.48679			5.923	5.84054			0.659702	0.587806
		21.9067	7.41794			4.53819	4.48342			0.967359	0.859062
		40.8341	20.3077			6.90398	6.8019			0.305422	0.064137
		16.4161	23.1328			5.31755	5.2472			0.657864	0.128603
		9.00761	27.3301			6.30363	6.21355			0.790242	0.16707
		21.6234	18.3578			5.04334	4.97847			0.006747	0.180334
		21.2246	14.5318			5.33726	5.26652			0.136018	0.589557
		26.5986	25.0271			5.78959	5.7098			0.650855	0.266532
		9.74694	16.599			5.45493	5.38183			0.256189	0.546432
		39.8297	22.0788			6.77844	6.67887			0.522911	0.24804
		58.3447	15.6687			9.09269	8.94684			0.154576	0.193345
		46.9092	9.70217			8.19636	8.06844			0.202939	0.480718
		45.5805	26.5097			7.49725	7.38331			0.901978	0.003185
		11.1121	34.8284			5.13345	5.06678			0.93372	0.028918
		16.8819	34.5808			6.86431	6.76302			0.067901	0.235845
		40.3146	24.1628			7.84687	7.72594			0.590733	0.079953
		7.39003	30.1165			5.49487	5.42097			0.020853	0.084093
		49.1714	30.149			7.94608	7.82316			0.218662	0.51774
		16.815	20.5722			8.10533	7.97922			0.82741	0.164549
		20.4671	23.0809			9.4748	9.3213			0.169694	0.654119
		24.5472	27.599			4.86824	4.80687			0.94624	0.289243
		7.58042	16.9518			4.074	4.02852			0.433155	0.777214
		27.3809	24.7443			5.22243	5.15398			0.709652	0.806606
		35.5604	28.2897			6.64889	6.55192			0.951963	0.970616
		22.3311	16.8431			10.1738	10.0063			0.592302	0.36285
		4.38127	8.13222			3.99055	3.94673			0.311034	0.20591
		30.0542	48.1217			5.55657	5.48144			0.127717	0.752651
		18.5328	16.3089			4.11648	4.07015			0.593991	0.021678
		13.0595	25.6348			5.71763	5.63927			0.989672	0.604593
		38.6147	28.1274			6.62657	6.53004			0.734525	0.973343
		17.7218	12.8538			10.6605	10.4833			0.334115	0.692255
		7.22544	15.428			4.50941	4.45522			0.61124	0.692217
		17.1614	17.294			5.47724	5.40369			0.058793	0.412556
		10.8461	24.9057			5.05364	4.98857			0.973438	0.30467
		28.6139	9.28003			5.37655	5.30502			0.108146	0.635366
		27.4858	10.8653			5.54787	5.47291			0.570737	0.497408
		27.5758	6.9098			5.24678	5.17785			0.978464	0.248561
		15.2708	36.6323			9.43509	9.28238			0.015323	0.426085
		22.457	36.8067			4.60697	4.55084			0.323209	0.452
		43.9571	22.2283			7.29435	7.18446			0.542083	0.462342
		19.5315	11.7048			4.24131	4.19249			0.996515	0.694033
		48.6498	11.383			7.88089	7.75928			0.920729	0.49622
		27.567	8.74863			6.96856	6.86519			0.845453	0.523348
		32.4341	27.7356			5.85405	5.77297			0.99739	0.727221
		29.4949	25.0906			5.82182	5.74139			0.871665	0.272671
		1.04586	11.4744			2.32291	2.31245			0.525201	0.8327
		20.8654	21.3449			4.40803	4.35587			0.217034	0.721043
		6.65433	28.5075			4.29526	4.24535			0.52808	0.121255
		21.5303	37.0594			4.49114	4.43732			0.337505	0.125182
		17.4561	19.7722			3.9819	3.93826			0.964814	0.390621
		43.3162	12.0702			7.21423	7.10594			0.508648	0.111697
		45.4663	18.5133			7.48297	7.36931			0.366047	0.250831
		22.8853	11.3827			4.66052	4.6033			0.000504	0.348487
		34.9813	9.16			6.17242	6.08498			0.914571	0.33111
		23.4215	12.6644			6.19132	6.10349			0.318515	0.796571
		38.6424	21.6748			6.63004	6.53344			0.035349	0.827237
		26.6218	10.5047			5.79307	5.71321			0.221492	0.74002
		17.5727	23.3037			7.07154	6.96611			0.969403	0.366127
		41.0581	16.6454			6.93198	6.82934			0.301315	0.768161
		42.439	21.6012			7.10459	6.9985			0.87188	0.801596
		9.00791	21.8188			4.50223	4.44819			0.847345	0.408043
		32.4259	11.3859			6.22147	6.13305			0.690014	0.159509
		11.3127	21.1472			7.4561	7.34298			0.401034	0.180873
		23.473	25.1105			7.66792	7.55056			0.384268	0.132015
		45.3151	28.5883			7.46407	7.35079			0.635014	0.264645
		33.658	17.2313			6.00701	5.92287			0.853011	0.031214
		32.552	7.72935			5.86877	5.7874			0.740402	0.828402
		46.1803	19.6493			7.57222	7.45678			0.281155	0.628294
		20.1152	18.6889			4.31427	4.26398			0.571753	0.613148
		30.4167	11.8004			5.60188	5.52584			0.416882	0.558196
		19.2671	5.20486			4.20826	4.16009			0.739607	0.313995
		35.0014	11.0277			6.17494	6.08744			0.186277	0.781758
		106.616	4.34729			15.1263	14.8598			0.744407	0.262172
		28.816	25.379			6.12217	6.03573			0.631591	0.143631
		29.6924	17.4121			5.51135	5.43712			0.670833	0.981239
		19.2043	2.98356			4.2004	4.15239			0.574253	0.661255
		11.6167	20.2227			4.70402	4.64594			0.070328	0.804449
		38.0374	18.5688			6.55441	6.45932			0.681654	0.005765
		40.68	12.1122			6.88472	6.78303			0.076144	0.346137
		34.1869	16.457			6.07313	5.98766			0.821991	0.112578
		13.8443	11.221			6.99134	6.88752			0.483405	0.169655
		24.9497	8.86919			4.91854	4.85617			0.509341	0.293202
		25.5638	13.0542			4.99531	4.9314			0.224298	0.355258
		18.3309	5.10608			4.29953	4.24953			0.504141	0.926072
		28.5485	14.7932			5.36837	5.29701			0.498276	0.257348
		11.397	17.7076			4.64909	4.59211			0.024999	0.978437
		29.0377	17.9799			5.42951	5.35692			0.213632	0.81076
		27.2354	16.6058			5.20424	5.13616			0.31627	0.705624
		19.7314	29.1615			4.2663	4.21697			0.915929	0.064832
		27.7931	35.8566			7.75535	7.63625			0.809299	0.637967
		28.6627	20.8025			5.38265	5.311			0.661039	0.539826
		18.7309	11.7936			4.60949	4.5533			0.31921	0.442248
		8.63878	24.8067			4.3915	4.33967			0.647334	0.668156
		4.15577	20.8966			3.8778	3.83625			0.132853	0.226649
		21.5455	23.0832			4.49304	4.43918			0.985311	0.169809
		7.34035	32.8705			4.5525	4.49745			0.390003	0.12548
		25.5287	19.6308			4.9909	4.92709			0.48902	0.862661
		24.4171	8.53664			4.85197	4.79093			0.583727	0.111309
		22.5603	9.84301			4.61988	4.56348			0.034416	0.732257
		25.7918	7.31652			5.02381	4.95933			0.681599	0.109852
		36.7581	8.00243			6.39451	6.30262			0.712453	0.823231
		4.55246	26.9945			4.07614	4.03061			0.833663	0.089576
		33.0574	31.8403			5.93194	5.84931			0.5624	0.50943
		25.8294	18.8251			5.0285	4.96393			0.323858	0.943868
		18.7512	10.6184			4.14377	4.0969			0.740838	0.264045
		17.2812	14.9228			5.04007	4.97527			0.345622	0.016702
		20.79	6.50009			4.39862	4.34664			0.576514	0.826419
		12.6459	23.086			6.542	6.44716			0.154944	0.310302
		35.6668	16.319			6.2581	6.16894			0.915687	0.971864
		2.2896	17.3319			2.94475	2.92186			0.969271	0.316886
		31.6718	21.2695			5.75876	5.67958			0.330171	0.402616
		16.9466	16.1744			8.15468	8.02759			0.607308	0.317688
		22.3478	25.0295			4.59332	4.53745			0.522041	0.572241
		26.1479	14.5531			5.06831	5.00295			0.308697	0.566851
		24.912	52.0356			4.91383	4.85155			0.414134	0.238881
		22.4703	5.57253			4.60863	4.55246			0.581105	0.786714
		19.8582	18.8767			4.28215	4.2325			0.789121	0.346183
		3.17939	21.4936			3.38963	3.35784			0.995885	0.421884
		11.8262	11.9687			4.75639	4.69726			0.625232	0.322179
		9.31165	22.4375			4.12779	4.08123			0.555659	0.480077
		13.3873	23.223			5.14664	5.07971			0.850813	0.809319
		10.63	15.6855			7.11481	7.00851			0.080551	0.229534
		25.5493	9.62729			4.99349	4.92962			0.577521	0.674585
		35.5267	13.3154			6.2406	6.15179			0.360463	0.732386
		26.8914	3.56759			5.16124	5.09401			0.454002	0.833049
		18.1798	18.9546			5.69547	5.61756			0.899428	0.703093
		24.7383	23.426			4.89212	4.83028			0.796573	0.125811
		5.28922	24.7991			4.44451	4.39162			0.061448	0.572294
		2.95208	24.6563			3.27598	3.24646			0.98159	0.274769
		17.9515	19.9354			4.04382	3.99894			0.485387	0.57956
		10.7384	27.1957			7.16899	7.06161			0.638233	0.56283
		25.7602	11.1318			5.01986	4.95546			0.906003	0.962757
		16.1255	16.313			5.83116	5.75054			0.984459	0.468981
		21.8525	30.9182			4.53142	4.47679			0.406469	0.098661
		38.6643	14.8177			7.07212	6.96668			0.544963	0.759577
		21.5114	14.3086			4.73322	4.67455			0.649699	0.668954
		15.3549	19.8513			6.40624	6.31411			0.931873	0.147969
		27.5858	9.62791			5.24803	5.17907			0.540871	0.759991
		15.3251	3.61956			3.71553	3.67722			0.240042	0.522939
		30.8478	8.88772			5.65576	5.57865			0.688573	0.765273
		8.47191	23.907			6.03579	5.95107			0.861933	0.754166
		16.919	9.54452			4.33772	4.28697			0.55971	0.988318
		24.8036	19.7608			5.18213	5.11449			0.808525	0.978312
		22.9053	22.3838			4.92329	4.86082			0.663633	0.476302
		13.8878	17.0961			8.74364	8.60477			0.504278	3.4e-05
		50.8691	17.4165			10.2778	10.1082			0.387638	0.707647
		28.6239	26.4766			5.37779	5.30623			0.430367	0.340444
		21.6352	22.7831			7.20851	7.10034			0.024887	0.400858
		26.4187	36.5015			5.10216	5.03612			0.733257	0.023195
		7.06741	14.6402			4.45015	4.39715			0.070202	0.049813
		28.0419	24.4604			5.30505	5.23495			0.441831	0.33658
		43.2546	21.1881			7.20653	7.0984			0.40065	0.441344
		24.8194	11.2961			8.00451	7.88042			0.690328	0.503785
		37.2573	12.0251			6.45691	6.36377			0.62305	0.911916
		14.3455	14.3129			6.10341	6.01734			0.187871	0.593475
		31.3779	13.7195			5.72202	5.64358			0.937968	0.647057
		35.3036	13.3134			6.20873	6.23424			0.198783	0.262507
		15.1334	33.1391			6.33978	6.24898			0.238249	0.029051
		24.2094	9.09867			4.82601	4.76549			0.650355	0.07435
		26.9884	21.7723			5.17336	5.1059			0.09899	0.090562
		29.7949	12.5448			5.52416	5.44967			0.325893	0.624179
		36.5598	14.163			6.36972	6.27833			0.577081	0.631592
		20.8976	18.5134			4.64952	4.59253			0.245656	0.050165
		32.6466	27.2747			5.88061	5.799			0.550756	0.272871
		34.0431	13.1141			6.05515	5.97004			0.400302	0.125923
		25.3056	8.46036			4.96302	4.89976			0.702731	0.176168
		22.3199	15.1186			4.58984	4.53404			0.712005	0.866275
		33.2632	11.5839			5.95767	5.87451			0.959598	0.335858
		27.485	10.2363			5.23543	5.16673			0.902164	0.807285
		7.60797	20.5032			4.65285	4.59579			0.567455	0.677859
		34.9067	50.4706			6.16309	6.07583			0.604243	0.978851
		33.2914	4.57737			5.9612	5.87797			0.294854	0.087451
		28.0981	13.2176			5.31207	5.24183			0.795888	0.421085
		23.6082	14.0413			4.75087	4.69185			0.193669	0.023862
		29.4788	12.9797			5.48465	5.41096			0.535352	0.744462
		42.1763	9.24078			8.12612	7.9996			0.616445	0.843708
		18.619	4.50816			4.12725	4.0807			0.033149	0.818955
		16.0574	20.3525			3.80706	3.76692			0.410215	0.533087
		36.5229	4.77368			6.36511	6.2738			0.981626	0.08916
		22.9686	10.9635			4.67092	4.6135			0.119081	0.710735
		35.5643	16.4454			6.24529	6.15638			0.434439	0.616899
		26.549	11.5324			5.11843	5.05207			0.279989	0.376373
		36.3059	6.92418			6.33799	6.24723			0.756356	0.691911
		31.4476	9.34624			5.73074	5.65213			0.637195	0.012728
		21.1105	28.4335			4.43867	4.3859			0.694718	0.38862
		7.50781	19.2504			5.55376	5.47868			0.126991	0.174391
		31.9977	8.76529			5.79949	5.7195			0.961168	0.070645
		25.9808	16.9558			5.04742	4.98247			0.036873	0.395662
		26.47	9.07834			5.10857	5.0424			0.484035	0.731611
		17.6799	9.73072			7.10369	6.99762			0.652721	0.890786
		17.0465	9.13889			4.99607	4.93215			0.478329	0.2205
		16.0899	14.5501			3.81113	3.77091			0.004669	0.023997
		28.0666	9.98056			5.30813	5.23796			0.976157	0.061437
		23.4605	22.7144			5.31888	5.2485			0.15687	0.525246
		22.3344	4.53993			4.59166	4.53582			0.885108	0.355168
		15.8368	18.4297			5.19342	5.12556			0.340286	0.023153
		13.3447	3.80041			4.65988	4.60268			0.555245	0.011987
		27.15	5.11269			5.19357	5.1257			0.570491	0.144838
		8.31327	8.94725			5.95647	5.87334			0.855122	0.668886
		38.8294	15.0349			8.27125	8.14183			0.404305	0.603028
		25.9139	3.11643			5.03906	4.97428			0.653091	0.026497
		69.2725	13.6482			10.4586	10.2854			0.0407	0.035943
		9.41384	20.0949			5.33002	5.25942			0.959031	0.685488
		36.2199	29.0757			10.8544	10.6734			0.796031	0.131799
		34.0763	11.2354			10.3186	10.1482			0.929261	0.599332
		5.85687	6.21862			4.72832	4.66976			0.513305	0.979737
		10.3617	5.58612			4.39028	4.33847			0.458156	0.548661
		7.42753	28.6576			5.51362	5.43934			0.729613	0.262268
		33.9539	27.6298			6.044	5.95912			0.917498	0.022517
		18.9225	15.9108			4.16518	4.11788			0.972897	0.931774
		6.95129	21.1128			4.40661	4.35447			0.298258	0.211612
		23.7645	12.7604			4.7704	4.71099			0.093706	0.058876
		40.0334	11.6451			6.80389	6.70381			0.104624	0.609859
		32.3828	6.60572			5.84763	5.76668			0.410023	0.957227
		21.9332	11.5949			4.5415	4.48667			0.307998	0.509924
		16.9587	16.465			6.88733	6.78558			0.933609	0.98975
		28.532	12.8058			5.3663	5.29498			0.044625	0.161793
		27.373	11.6638			5.22144	5.15301			0.881843	0.11298
		22.8613	14.5735			4.65751	4.60036			0.789507	0.628871
		13.1539	12.2354			5.74596	5.66704			0.627977	0.757592
		30.2694	5.10717			5.58347	5.5078			0.083537	0.277871
		30.5429	7.49038			5.61766	5.5413			0.158129	0.638232
		16.2133	18.3465			3.82656	3.78603			0.597202	0.212137
		7.34846	22.018			4.00442	3.96034			0.198683	0.156514
		21.6581	9.86571			4.50711	4.45297			0.428845	0.549622
		22.2233	11.3368			5.13332	5.06665			0.394151	0.568717
		3.21319	15.228			3.00488	2.98079			0.702384	0.515441
		25.5832	1.53462			4.99773	4.93377			0.803869	0.684309
		23.1418	15.9216			4.69257	4.63472			0.880885	0.227908
		30.7174	24.7849			5.63946	5.56267			0.980792	0.268315
		20.6602	7.56184			4.89887	4.83689			0.88449	0.245975
		4.11753	3.37444			3.85868	3.8175			0.97681	0.196132
		33.8073	6.63841			6.02568	5.94117			0.191286	0.374008
		26.7399	11.7486			5.44615	5.37323			0.03019	0.067512
		20.1134	8.99891			4.31404	4.26376			0.465353	0.459266
		21.0365	11.9164			4.42942	4.37683			0.464463	0.528814
		28.0668	13.8015			5.30816	5.238			0.012088	0.986583
		18.8289	16.3909			4.15348	4.10641			0.868664	0.582931
		35.8275	14.0861			6.27819	6.18863			0.906732	0.612431
		22.6375	14.8105			4.62954	4.57295			0.326022	0.57827
		24.1839	23.1427			4.82282	4.76236			0.67192	0.824202
		2.95408	36.1024			3.27698	3.24744			0.682214	0.076284
		28.8715	8.0745			5.40874	5.33656			0.756065	0.006246
		8.51156	19.6236			6.0556	5.97049			0.743064	0.132525
		15.7481	20.6022			3.76841	3.72904			0.361562	0.171056
		12.2397	8.27892			4.09483	4.04893			0.396619	0.66995
		29.1625	6.82001			5.44512	5.37221			0.743008	0.097977
		7.52348	21.5391			5.56159	5.48635			0.519404	0.88474
		24.892	10.7957			6.46702	6.37368			0.797786	0.439753
		21.1102	10.6163			4.43863	4.38586			0.514151	0.837104
		34.9765	24.7957			6.56927	6.47389			0.463526	0.528727
		12.3528	14.9293			6.43208	6.33944			0.149676	0.788257
		17.5376	11.3036			4.72279	4.66433			0.243568	0.295782
		14.0008	12.8012			4.42504	4.37254			0.809113	0.07421
		24.9586	16.8384			4.91965	4.85726			0.128287	0.264929
		27.2747	24.206			5.20915	5.14096			0.521317	0.700588
		46.178	17.6812			7.57193	7.4565			0.306376	0.275223
		21.1293	16.7537			4.44101	4.38819			0.164007	0.196221
		33.8701	23.4897			6.03353	5.94886			0.339843	0.679104
		16.9138	3.36235			10.2566	10.0874			0.483857	0.113577
		19.6049	10.9944			4.25048	4.20147			0.983176	0.538718
		37.6685	16.7867			6.50831	6.41415			0.608815	0.419278
		15.18	14.6535			3.6974	3.65945			0.564418	0.923321
		10.3382	17.059			6.96889	6.86551			0.683774	0.076034
		27.6113	14.7285			5.25123	5.1822			0.820639	0.947067
		26.8657	19.2467			7.55663	7.44149			0.778451	0.110935
		25.7364	12.4927			5.01687	4.95253			0.124745	0.83692
		15.9809	-0.37438			7.79256	7.67271			0.698436	0.212015
		46.9629	10.6986			7.67004	7.55264			0.439165	0.729518
		20.0524	30.236			4.30641	4.25628			0.508626	0.38785
		32.221	9.69579			6.19353	6.10566			0.51154	0.632596
		40.8975	18.3798			8.61592	8.4796			0.477598	0.360242
		6.66764	18.0845			5.13369	5.06702			0.370402	0.819438
		7.81163	12.1489			4.14337	4.0965			0.479354	0.271897
		15.3663	21.6285			5.09261	5.02676			0.167532	0.012988
		35.2848	17.1738			6.6113	6.51508			0.178673	0.121174
		32.5908	10.2983			5.87362	5.79215			0.607255	0.850186
		25.0988	26.0479			4.93718	4.87444			0.775077	0.291169
		16.2731	4.36675			4.51204	4.4578			0.942237	0.996877
		22.1886	12.3367			4.57342	4.51795			0.683039	0.821625
		23.2358	17.7479			10.513	10.3387			0.093289	0.242379
		22.5445	27.3362			4.61791	4.56155			0.175253	0.119152
		6.66849	15.7905			3.80044	3.76043			0.190411	0.927791
		36.5545	4.94261			6.36906	6.27768			0.102539	0.251911
		22.4285	8.00897			4.60341	4.54734			0.296177	0.51094
		23.5226	15.5797			4.74017	4.68136			0.119361	0.722945
		21.872	13.3231			4.53385	4.47917			0.353682	0.846379
		3.10797	13.6458			3.35392	3.32284			0.135501	0.034203
		29.7171	5.83471			5.51443	5.44015			0.262921	0.513841
		25.0193	14.6829			4.92724	4.86469			0.459739	0.420019
		8.93862	9.87435			3.71532	3.67701			0.949799	0.950682
		6.69468	26.4635			5.14721	5.08026			0.820921	0.994447
		13.9849	5.71685			7.0441	6.93922			0.998501	0.878575
		21.0506	10.5255			4.43118	4.37855			0.910954	0.420008
		10.019	5.77821			6.80932	6.70913			0.350387	0.389545
		24.4195	9.72424			4.85227	4.79122			0.38448	0.85471
		36.638	9.56047			6.3795	6.28791			0.899752	0.827655
		20.9897	11.1766			9.67076	9.51335			0.930281	0.42422
		17.2393	17.4994			4.38577	4.33406			0.395629	0.477369
		17.459	13.5445			3.98226	3.93861			0.95384	0.656347
		29.8131	5.15366			8.18819	8.06043			0.824343	0.665587
		29.4059	17.1062			5.80968	5.72949			0.628262	0.033797
		27.819	24.4281			5.27718	5.20763			0.109592	0.829983
		37.7738	4.99475			6.52146	6.42703			0.563803	0.032861
		16.7215	8.56208			5.98015	5.89655			0.300941	0.513341
		18.6686	17.0048			4.13345	4.08678			0.279327	0.065046
		18.9715	3.0851			4.1713	4.12388			0.397506	0.744715
		36.4005	14.4637			6.34982	6.25882			0.327874	0.787857
		12.4848	8.72112			4.1408	4.09398			0.485148	0.864261
		22.6733	11.2777			4.63401	4.57733			0.051225	0.969103
		11.3621	18.1631			3.93029	3.88768			0.185647	0.370022
		19.7626	5.56638			5.50533	5.43122			0.808067	0.984694
		12.7453	7.03242			8.17238	8.04493			0.084281	0.412258
		6.66828	5.53479			4.30049	4.25048			0.526766	0.674663
		43.4991	13.2687			7.23709	7.12835			0.368896	0.240588
		27.2381	6.63504			5.20457	5.13648			0.413006	0.33684
		13.6798	14.1167			6.92969	6.82709			0.534547	0.037856
		43.9684	4.04454			7.79538	7.67547			0.23021	0.300905
		23.0033	5.69008			4.67526	4.61775			0.15775	0.90514
		37.9245	12.8764			6.5403	6.44549			0.028244	0.656619
		20.2283	6.62962			4.3284	4.27783			0.98732	0.576799
		22.0312	12.7689			4.55375	4.49867			0.800022	0.407195
		21.936	3.54959			4.54184	4.487			0.094396	0.207917
		20.2033	3.65113			5.16705	5.09971			0.599854	0.597512
		29.9037	2.86823			5.53775	5.463			0.35654	0.533514
		37.1628	18.6145			6.86739	6.76604			0.483044	0.358405
		35.0652	18.8862			6.18291	6.09525			0.167819	0.315015
		20.0566	5.62547			4.30694	4.2568			0.734084	0.361011
		17.5259	7.67526			3.99062	3.94681			0.115439	0.944545
		35.6249	34.0176			6.25287	6.16381			0.407751	0.331987
		21.0632	-0.90361			4.43275	4.3801			0.303971	0.464522
		34.094	15.122			6.06152	5.97629			0.392838	0.730738
		23.3657	6.34171			4.72055	4.66214			0.574365	0.541107
		24.2182	4.53267			4.82711	4.76657			0.159781	0.077167
		21.8914	13.3926			4.53627	4.48154			0.895595	0.256297
		18.9356	16.7135			4.16683	4.11949			0.453577	0.159199
		22.6409	6.13702			4.62995	4.57335			0.420902	0.217994
		12.0187	10.1796			4.8045	4.74441			0.287409	0.675375
		23.8519	11.1567			4.78133	4.7217			0.206206	0.587348
		28.7389	9.88712			5.39217	5.32033			0.547283	0.893896
		31.7236	14.9273			6.12571	6.0392			0.497168	0.545142
		32.4344	5.70017			5.85408	5.77299			0.04417	0.773708
		8.04167	10.5645			5.82068	5.74026			0.435642	0.177562
		35.2535	15.1042			6.20645	6.11832			0.296735	0.507388
		31.1254	9.83201			5.69047	5.61266			0.223087	0.471131
		36.557	19.2369			6.36938	6.27799			0.481292	0.197911
		20.2917	5.58118			4.33633	4.2856			0.842675	0.963913
		24.0623	5.15218			4.80762	4.74747			0.87046	0.764624
		24.8243	20.3134			4.90287	4.84081			0.889892	0.876732
		19.8668	16.1017			6.05694	5.9718			0.994866	0.011529
		9.35364	25.8586			4.13828	4.09152			0.750412	0.546497
		18.1183	27.8532			4.06466	4.01937			0.400681	0.743503
		12.5243	14.7323			4.48363	4.42996			0.721145	0.633103
		22.8946	14.007			4.66167	4.60443			0.29759	0.082721
		40.0531	5.37594			6.80637	6.70624			0.20078	0.934795
		17.4858	22.196			6.17122	6.0838			0.83234	0.587107
		24.4933	19.2569			4.8615	4.80027			0.263628	0.049067
		5.9045	20.2218			4.01408	3.9698			0.702323	0.40361
		18.7399	21.261			7.42167	7.30924			0.286476	0.108885
		16.6015	12.0337			6.78019	6.68059			0.003103	0.058915
		23.8073	14.3475			4.77575	4.71624			0.764307	0.447279
		21.4856	13.1977			4.48555	4.43184			0.795205	0.514755
		17.7266	14.1714			4.01571	3.9714			0.260844	0.58903
		31.2413	10.9129			5.70495	5.62685			0.692832	0.424928
		27.9294	11.6406			5.60835	5.53218			0.710525	0.352649
		16.0948	15.1783			4.81763	4.75727			0.602102	0.593279
		7.33999	14.5016			5.46985	5.39645			0.499587	0.115517
		23.0952	9.08637			4.68674	4.62901			0.21705	0.025794
		7.02566	23.6528			5.31269	5.24244			0.768962	0.975651
		29.4811	3.32241			5.48493	5.41123			0.692458	0.223481
		21.2488	15.1087			4.45595	4.40283			0.523875	0.315609
		11.4344	5.38089			6.08768	6.00193			0.273889	0.801509
		18.3891	6.46242			4.55823	4.50307			0.994072	0.477163
		19.419	13.5893			4.22725	4.1787			0.039257	0.506568
		27.3685	20.1731			5.53188	5.45724			0.600926	0.010122
		38.5452	8.21509			6.61789	6.52153			0.713667	0.041165
		25.1565	6.12926			4.94439	4.8815			0.547954	0.413487
		33.545	7.46296			5.99289	5.90904			0.790429	0.70843
		21.3267	11.7203			4.46568	4.41237			0.975027	0.518399
		27.2668	17.8697			5.20817	5.14			0.614475	0.206755
		5.12142	15.2			4.36061	4.3094			0.665121	0.330618
		16.1078	7.67095			5.25149	5.18246			0.427898	0.771976
		21.1195	13.2856			5.75972	5.68053			0.09972	0.951318
		43.5892	27.283			7.24836	7.13939			0.131919	0.171985
		30.8779	11.9409			5.65952	5.58233			0.821501	0.468528
		30.3834	8.82296			7.49661	7.38268			0.167734	0.469565
		1.96079	2.81264			2.78035	2.76075			0.953932	0.418142
		17.1326	4.79188			3.94146	3.89863			0.850366	0.561371
		20.445	15.6731			6.91097	6.80875			0.621374	0.073447
		6.67984	26.7792			4.30482	4.25472			0.7043	0.322463
		21.2729	8.95078			4.45897	4.40579			0.887993	0.024177
		6.01032	19.5204			4.80504	4.74494			0.43593	0.40626
		26.5999	7.45365			5.12482	5.05832			0.143663	0.776347
		25.1262	6.58694			4.94061	4.8778			0.95836	0.609369
		13.1763	27.4775			8.3879	8.25614			0.330122	0.180546
		23.775	15.2856			4.77172	4.71228			0.117338	0.41081
		39.6414	20.1392			6.7549	6.65581			0.575985	0.556027
		18.3741	19.3482			5.7371	5.65836			0.672708	0.57536
		7.9752	9.19952			5.78744	5.70769			0.923609	0.753338
		10.0065	5.48388			5.55225	5.47721			0.977435	0.761616
		18.9612	6.24247			4.17002	4.12262			0.861492	0.402686
		21.4036	9.63704			4.47531	4.42181			0.089293	0.083178
		10.5653	6.18663			7.08242	6.97678			0.978522	0.924439
		36.9716	13.6464			6.4212	6.32878			0.32122	0.095338
		27.3199	18.7728			5.21481	5.14651			0.494958	0.924254
		21.9276	6.06743			4.78997	4.73017			0.505375	0.726399
		26.8522	2.39027			5.46147	5.38824			0.730978	0.311831
		18.2003	3.48597			5.2124	5.14416			0.767297	0.054253
		11.0356	6.16414			5.1105	5.04429			0.43832	0.206617
		9.97062	1.33887			5.53881	5.46403			0.647154	0.389756
		27.5118	25.0069			6.38508	6.29338			0.264422	0.474039
		28.7599	12.8172			5.3948	5.3229			0.488633	0.580325
		20.5951	13.178			4.37424	4.32276			0.006912	0.378643
		18.4343	9.34135			6.40831	6.31615			0.248754	0.589618
		6.03688	3.60528			4.81832	4.75795			0.215401	0.756408
		18.7088	13.8833			4.13847	4.0917			0.098688	0.059565
		25.5253	29.4437			4.99048	4.92667			0.034653	0.241402
		14.809	3.77056			7.35309	7.24203			0.244641	0.802589
		37.784	3.68462			6.95209	6.84904			0.74322	0.216491
		2.2666	16.0221			2.93325	2.91059			0.189405	0.242663
		22.652	14.1892			4.63135	4.57472			0.320958	0.480894
		23.1892	14.4277			4.69849	4.64052			0.233997	0.037537
		25.429	3.91688			4.97846	4.91489			0.556625	0.652221
		8.62631	5.25123			4.38775	4.336			0.621175	0.421681
		16.316	12.8068			6.69453	6.59664			0.764806	0.01362
		9.17136	9.88334			6.3855	6.29379			0.586342	0.982526
		22.216	8.79054			4.57685	4.52131			0.137474	0.675703
		11.5194	4.26295			5.25565	5.18654			0.758349	0.263453
		6.6593	5.29561			5.12951	5.06292			0.985101	0.857264
		2.95455	5.9836			3.27721	3.24767			0.104637	0.420257
		20.8901	7.44852			5.28151	5.21188			0.67257	0.517138
		13.9287	3.26648			5.28199	5.21235			0.103178	0.548201
		14.3724	12.8855			7.18939	7.0816			0.865403	0.48005
		7.72686	11.317			4.11794	4.07158			0.854463	0.146143
		18.0793	23.2603			5.18971	5.12192			0.592927	0.800677
		35.0375	6.14835			6.17945	6.09186			0.549098	0.848798
		21.4674	1.75038			4.48328	4.42961			0.685553	0.530472
		19.4624	1.89183			4.45382	4.40074			0.216293	0.333189
		22.619	14.4646			4.62722	4.57068			0.569946	0.092479
		8.98403	19.1206			5.16885	5.10148			0.508708	0.629477
		6.75685	6.769			3.82694	3.7864			0.933796	0.331832
		16.5146	2.09771			4.05187	4.00683			0.095952	0.189924
		21.3176	3.01511			4.46456	4.41127			0.403521	0.967438
		26.1024	8.25199			5.35922	5.28804			0.142708	0.381327
		15.4328	8.23431			7.58701	7.47127			0.775791	0.616257
		14.277	9.92319			4.17938	4.13179			0.929737	0.824411
		31.0634	5.96133			5.68272	5.60506			0.250413	0.729947
		20.4666	0.889672			5.21093	5.14271			0.850689	0.884793
		21.5724	14.9017			4.4964	4.44247			0.808739	0.089839
		9.86309	1.76656			5.49848	5.42451			0.107947	0.226351
		28.9657	22.6357			5.42331	5.35084			0.245836	0.626191
		23.7162	16.4231			7.72873	7.61016			0.424223	0.258214
		19.3364	10.0798			4.21691	4.16858			0.203019	0.942936
		42.5051	13.3623			7.59579	7.47988			0.383369	0.934171
		38.4465	5.59821			7.04238	6.93753			0.07162	0.202431
		30.2893	5.75535			5.9301	5.8475			0.852091	0.410282
		16.4162	9.59018			4.87786	4.8163			0.150567	0.972751
		13.2982	-1.42492			5.78917	5.70939			0.373449	0.154108
		17.1211	8.35953			5.46861	5.39523			0.596165	0.283349
		44.2224	6.04345			7.82996	7.70937			0.691631	0.882224
		31.3236	3.54896			7.67284	7.55539			0.605161	0.759191
		32.5884	7.59856			6.2436	6.15473			0.300254	0.745296
		19.097	11.932			4.98264	4.91899			0.340334	0.262771
		40.3867	18.1344			8.53072	8.39611			0.128896	0.631421
		16.1308	1.98518			3.99953	3.95554			0.077844	0.155106
		30.131	2.3547			5.90852	5.82635			0.743542	0.744256
		11.9431	6.51337			4.78559	4.72588			0.57291	0.428185
		25.4986	7.35216			6.04951	5.96452			0.741941	0.576069
		17.7993	2.27148			4.22703	4.17849			0.006328	0.511379
		28.3849	0.303447			6.53053	6.43591			0.335677	0.162579
		17.8521	10.9819			4.23422	4.18554			0.119805	0.036827
		20.1346	1.86743			6.1143	6.02802			0.093292	0.795366
		28.6835	8.49141			6.5803	6.48469			0.15332	0.497487
		28.8362	4.39135			5.73196	5.65333			0.106264	0.518404
		26.6592	5.98593			6.24293	6.15407			0.655659	0.161503
		27.8798	1.35869			5.60156	5.52552			0.007683	0.875643
		34.1617	11.7481			6.45813	6.36497			0.545095	0.509735
		20.2683	5.43231			5.60008	5.52408			0.900279	0.353744
		21.1657	10.4183			6.33526	6.24456			0.264347	0.49444
		33.3601	11.0347			6.34883	6.25786			0.197055	0.01701
		45.6675	19.2938			8.02701	7.90247			0.294517	0.294775
		24.1685	10.2219			7.84174	7.7209			0.673002	0.268921
		20.7301	16.1404			8.01859	7.89421			0.937889	0.263784
		33.8586	3.85239			6.41679	6.32446			0.533842	0.730632
		12.7327	11.8545			8.16589	8.03857			0.458576	0.787759
		23.1281	11.5413			6.75574	6.65663			0.152366	0.906863
		27.6098	6.7086			5.94122	5.8584			0.941104	0.462612
		19.146	19.7518			8.97925	8.83566			0.680542	0.684477
		20.1139	9.65074			4.8169	4.75656			0.343775	0.154003
		26.7905	2.61662			5.45303	5.37997			0.386553	0.975133
		29.5688	11.0471			5.83186	5.75123			0.771985	0.943739
		19.2073	7.79903			11.403	11.2109			0.758149	0.171364
		28.1475	10.4513			5.63806	5.5613			0.678401	0.166037
		28.0076	11.5007			5.61899	5.54261			0.549469	0.025179
		8.71432	3.28229			6.15686	6.06972			0.517222	0.12851
		30.1367	6.22832			6.32023	6.22983			0.490587	0.797837
		22.9881	7.76043			6.11002	6.02382			0.452345	0.347989
		12.2153	9.93147			7.90721	7.78507			0.62777	0.859251
		24.3808	6.22611			5.12445	5.05796			0.269232	0.209299
		27.5998	4.15765			5.56338	5.48811			0.915295	0.193497
		36.9741	2.20156			7.34578	7.23487			0.941662	0.38734
		30.5467	0.887401			5.9652	5.8819			0.152307	0.759727
		29.855	1.95817			5.87089	5.78947			0.244509	0.136705
		38.0951	10.6019			6.99448	6.89059			0.628356	0.419073
		14.0457	5.91156			3.90673	3.86459			0.814194	0.971709
		9.11732	14.2996			4.07918	4.03359			0.436211	0.186153
		12.0032	2.07758			5.4007	5.32869			0.853286	0.95786
		31.9297	12.6845			6.15378	6.0667			0.79578	0.37299
		39.594	2.70126			7.19885	7.09087			0.126951	0.32718
		36.5424	13.6363			7.28103	7.17141			0.415642	0.905084
		21.9587	12.7813			5.91702	5.83468			0.672041	0.595718
		18.2711	5.50332			4.29136	4.24153			0.90071	0.671537
		11.2313	5.80431			7.41524	7.30293			0.708813	0.587125
		16.8789	4.69085			4.10153	4.0555			0.854045	0.737335
		22.3991	11.8757			4.85424	4.79315			0.817089	0.352502
		2.4052	2.54671			2.70189	2.68385			0.288232	0.573339
		55.0927	2.69108			9.31218	9.16194			0.259972	0.348634
		18.7525	17.0534			4.357	4.30586			0.309309	0.968816
		27.5377	24.5618			5.55491	5.47981			0.969002	0.823799
		27.2367	23.5558			5.51387	5.43959			0.956226	0.240173
		29.9585	1.5897			9.28914	9.13936			0.29899	0.280663
		17.6593	22.5559			4.20794	4.15978			0.133894	0.035917
		34.3633	21.1468			6.48562	6.3919			0.243507	0.673372
		11.4409	28.1638			7.52003	7.40563			0.138531	0.665182
		12.7934	27.6834			6.59719	6.50124			0.038063	0.430255
		17.6659	13.5846			5.11216	5.04592			0.692751	0.928368
		17.9331	37.1478			4.24527	4.19637			0.424036	0.230721
		9.94649	10.2276			6.7729	6.67344			0.794522	0.768333
		40.4981	19.4144			7.32213	7.21169			0.385938	0.582322
		40.4058	40.8231			7.30955	7.19936			0.953915	0.342336
		51.2082	26.6402			9.48076	9.32715			0.282195	0.727127
		26.2122	25.964			5.73159	5.65296			0.579884	0.966505
		33.6387	24.925			6.38682	6.29509			0.491815	0.168469
		25.9428	15.9611			5.69119	5.61336			0.454946	0.143922
		23.4098	23.7994			4.99205	4.92821			0.229569	0.617832
		28.7829	13.3128			5.72469	5.6462			0.757521	0.344088
		35.3155	40.7389			8.42127	8.28885			0.260608	0.816704
		42.6215	14.5452			7.61167	7.49544			0.673044	0.72455
		39.3989	27.3512			9.18687	9.03913			0.320817	0.465086
		36.8435	15.6237			6.82381	6.72333			0.681565	0.906496
		28.4607	21.7386			6.06884	5.98347			0.925126	0.46549
		20.9556	28.3064			4.65741	4.60026			0.552739	0.664637
		38.9138	24.7939			7.1061	6.99998			0.845744	0.289873
		46.0816	15.1518			8.08347	7.9578			0.194516	0.635012
		27.1597	22.6684			5.50337	5.42931			0.579944	0.032883
		39.6677	18.4364			7.74979	7.6308			0.343459	0.736635
		4.99812	10.5415			4.29889	4.24891			0.341103	0.617967
		10.507	26.6001			7.05313	6.94807			0.93145	0.077546
		45.8544	26.5464			8.05249	7.92744			0.908355	0.376192
		6.87277	6.33818			3.86168	3.82045			0.759008	0.348164
		29.194	21.6943			5.78074	5.70113			0.633572	0.59057
		29.9285	24.2154			5.88091	5.7993			0.63348	0.001272
		27.5716	20.9099			10.0709	9.90547			0.851063	0.555313
		15.7169	26.5161			5.16772	5.10037			0.849744	0.771963
		9.45674	13.245			6.52803	6.43347			0.669816	0.693848
		31.8244	30.4783			6.57338	6.47791			0.437665	0.724165
		33.0163	3.10972			6.30195	6.21191			0.037319	0.2253
		8.23184	20.4176			5.91563	5.83331			0.023386	0.967209
		1.59209	29.1			2.59599	2.58007			0.07187	0.213206
		57.6701	23.9955			9.66362	9.50634			0.588249	0.596388
		44.2467	21.4744			7.83327	7.7126			0.407725	0.061225
		17.1299	23.0067			8.22327	8.09481			0.708595	0.435656
		21.2982	7.90385			5.79318	5.71332			0.718057	0.293404
		23.1584	12.9379			6.76224	6.66299			0.63744	0.648965
		22.7929	27.5976			7.49785	7.38389			0.63785	0.155303
		36.405	25.2407			6.76402	6.66474			0.222638	0.406863
		42.1259	10.6115			7.5441	7.42922			0.084458	0.052766
		28.8089	3.93923			5.72825	5.64968			0.813328	0.214242
		14.944	10.817			9.27146	9.12203			0.036179	0.893208
		19.2871	17.5229			4.42991	4.37731			0.158393	0.538996
		39.1657	28.4032			7.14045	7.03364			0.690179	0.163838
		21.8303	20.1362			6.47766	6.38411			0.138018	0.804187
		29.5728	24.1914			6.23565	6.14694			0.580504	0.674868
		39.1551	29.8476			7.13901	7.03223			0.160281	0.550318
		23.7549	43.1009			7.73834	7.61957			0.51734	0.098363
		38.3024	18.9199			7.02274	6.91828			0.864173	0.594331
		45.9049	51.0226			8.05937	7.93419			0.559916	0.448953
		17.2581	13.4399			5.0357	4.97098			0.999067	0.854104
		36.5073	36.9772			6.77796	6.6784			0.108716	0.848634
		8.37657	42.2932			4.94099	4.87817			0.337493	0.23009
		23.4513	22.0699			4.99771	4.93375			0.980036	0.539835
		12.5963	27.6954			8.0977	7.97174			0.234094	0.887946
		22.1219	10.6862			4.81644	4.75611			0.219784	0.878278
		9.33708	21.4761			6.46821	6.37485			0.354922	0.433538
		22.4204	29.5835			4.85715	4.796			0.715011	0.627377
		18.1135	33.5552			4.26987	4.22047			0.169637	0.184406
		24.8151	12.681			5.18368	5.116			0.212789	0.203862
		13.6008	29.321			4.71429	4.656			0.581971	0.641273
		20.176	16.1845			6.12318	6.03671			0.002647	0.326634
		24.4667	9.2117			7.04257	6.93772			0.101143	0.372308
		15.9869	40.8671			4.79737	4.73742			0.32753	0.215673
		16.8195	23.8998			6.84549	6.74458			0.972483	0.757961
		10.8092	25.4032			5.85315	5.77209			0.489441	0.779729
		23.1626	29.9108			4.95834	4.89518			0.683022	0.891269
		16.0625	26.4323			3.9902	3.9464			0.513194	0.73836
		22.848	20.4192			4.91544	4.85313			0.212526	0.238594
		33.2805	21.5616			6.33797	6.24721			0.715224	0.043303
		34.2259	10.0198			6.46689	6.37355			0.656685	0.748333
		54.1247	24.241			9.91821	9.75584			0.323542	0.420791
		8.25045	29.7963			4.8937	4.83183			0.450023	0.777721
		24.79	16.4396			5.93143	5.8488			0.380795	0.473648
		24.1008	16.9767			10.8372	10.6564			0.984702	0.078886
		39.9351	5.63437			7.24537	7.13646			0.023035	0.240693
		40.929	7.92218			7.38088	7.26926			0.042432	0.597069
		40.1245	20.9605			7.27118	7.16176			0.318318	0.63711
		24.6905	3.10338			7.97221	7.84877			0.72002	0.403851
		34.5151	12.1977			6.50632	6.41219			0.854929	0.822438
		28.9094	15.1797			5.74195	5.66311			0.506651	0.204246
		28.7871	31.6153			5.72527	5.64676			0.803971	0.505902
		23.964	14.7371			5.06762	5.00227			0.504251	0.458062
		39.4801	25.3302			7.18331	7.07565			0.615759	0.100266
		23.5296	45.3199			5.00838	4.94421			0.677157	0.271647
		21.9311	32.8432			4.79043	4.73062			0.948731	0.825405
		40.4141	15.8255			7.31068	7.20047			0.974115	0.49288
		46.4831	8.2891			8.13821	8.01145			0.55319	0.85097
		33.9818	32.1747			6.43361	6.34093			0.180686	0.864745
		16.1951	21.5578			4.22912	4.18054			0.706163	0.31016
		52.4543	16.8685			9.66767	9.51032			0.239065	0.335915
		21.7764	21.7092			8.33245	8.2018			0.529958	0.419528
		4.59127	20.6361			4.09548	4.04957			0.191845	0.150522
		22.4104	12.2823			4.85578	4.79466			0.9238	0.915999
		12.2441	14.3305			5.47298	5.39952			0.898507	0.748313
		20.8173	7.31009			5.26934	5.19995			0.207053	0.278041
		13.8888	14.733			5.27197	5.20253			0.190566	0.464027
		38.6789	11.2001			7.60148	7.48545			0.935637	0.747863
		34.873	8.3209			7.03063	6.92602			0.977506	0.673941
		34.9387	29.2566			6.56408	6.4688			0.295917	0.758806
		27.9506	24.7049			7.04043	6.93562			0.029656	0.034469
		6.94641	12.2685			3.88378	3.8421			0.784749	0.896325
		27.1232	31.5688			6.88531	6.7836			0.709186	0.333496
		36.519	30.2715			7.88614	7.76442			0.702672	0.405042
		17.0945	13.58			8.20999	8.08179			0.308062	0.947958
		33.3086	9.7407			6.3418	6.25097			0.675618	0.582919
		28.2678	8.6198			5.65446	5.57737			0.652853	0.945656
		21.8345	20.8141			4.77724	4.7177			0.42532	0.305452
		29.9021	22.2702			5.87732	5.79577			0.96097	0.22976
		6.75998	8.0703			4.33481	4.28412			0.754226	0.34958
		14.4481	6.98407			4.20787	4.15971			0.388643	0.529589
		6.04814	12.5548			4.06789	4.02253			0.693019	0.288642
		8.24793	27.5771			5.92367	5.8412			0.041329	0.561806
		35.8334	13.6204			7.77189	7.65245			0.944496	0.304316
		29.4657	23.9972			6.21959	6.1312			0.531649	0.871815
		24.6497	23.7314			5.16111	5.09389			0.697815	0.331954
		1.81624	23.4214			2.70805	2.68989			0.003785	0.204913
		21.3072	7.00604			7.12646	7.01993			0.926036	0.765278
		27.3471	17.3026			5.52893	5.45435			0.640248	0.033456
		9.88502	41.3294			4.76529	4.70599			0.094623	0.609037
		17.9273	7.75444			6.28152	6.19189			0.41351	0.342891
		12.7649	22.8505			6.58651	6.49078			0.159288	0.799342
		7.71042	22.5971			5.65494	5.57784			0.348853	0.031962
		25.6237	20.8924			8.20551	8.0774			0.690838	0.53552
		40.9748	26.7088			7.94586	7.82294			0.718682	0.325071
		38.599	26.472			8.23279	8.10414			0.740697	0.527419
		23.4604	13.4906			7.66472	7.54743			0.413654	0.828937
		19.2186	37.4816			7.56518	7.44988			0.450724	0.637375
		34.2819	17.2614			9.14571	8.9988			0.191352	0.231462
		43.2319	34.7505			7.69489	7.57699			0.920791	0.775051
		9.81571	39.635			5.48063	5.40702			0.026636	0.153218
		35.3994	20.0985			7.10959	7.00339			0.24676	0.60263
		41.5642	29.2876			7.46751	7.35416			0.919237	0.580166
		40.7989	10.4409			7.36314	7.25188			0.802681	0.556333
		30.7757	43.5207			5.99643	5.9125			0.735289	0.582869
		32.0593	21.2075			6.17145	6.08402			0.229956	0.973092
		25.1965	47.3731			5.23567	5.16696			0.102508	0.571714
		12.2376	23.2788			7.91835	7.79599			0.631916	0.905519
		23.2255	23.9447			13.412	13.1797			0.448741	0.424121
		31.8969	30.8279			7.78032	7.66071			0.394607	0.608962
		34.518	32.879			6.5067	6.41257			0.980162	0.886076
		15.0228	18.6663			6.30652	6.21639			0.49198	0.80444
		25.6302	22.4552			5.29482	5.22492			0.519967	0.026805
		28.9653	38.1663			10.489	10.3152			0.524535	0.812251
		22.75	48.1463			10.3306	10.16			0.046431	0.451894
		33.9865	28.2394			6.43424	6.34155			0.226986	0.855998
		35.7977	31.7496			6.68121	6.58359			0.861462	0.253936
		4.58144	40.6536			4.09056	4.04475			0.205823	0.157038
		22.8648	26.2323			5.2295	5.16091			0.69967	0.843084
		17.0764	36.2373			5.00164	4.93761			0.802212	0.510275
		30.4525	17.948			6.36761	6.27626			0.912791	0.903882
		50.1092	32.6603			8.63266	8.49601			0.088615	0.334414
		36.3111	24.7277			9.58051	9.4249			0.560956	0.247077
		34.655	30.2579			6.52539	6.43088			0.345856	0.530624
		19.5001	4.04956			4.45894	4.40576			0.062953	0.293624
		24.5028	36.2126			6.394	6.30213			0.048526	0.96569
		33.5532	23.602			8.09087	7.96505			0.636331	0.409467
		35.2282	27.1462			6.60354	6.50747			0.839746	0.115148
		23.2456	34.7754			4.96966	4.90626			0.81165	0.050089
		40.6366	41.931			7.89512	7.77322			0.191325	0.627049
		27.2535	7.63015			5.51615	5.44183			0.878488	0.317174
		4.90343	10.097			4.25155	4.20252			0.342427	0.576589
		30.0292	5.18039			6.30411	6.21403			0.170551	0.388682
		27.965	54.5709			5.9945	5.91061			0.763466	0.433815
		32.1973	19.6831			6.19028	6.10248			0.946433	0.926837
		15.7649	41.5523			4.42732	4.37477			0.716076	0.495645
		20.711	22.2494			6.23781	6.14905			0.890477	0.444952
		6.49755	30.2169			5.04855	4.98358			0.086023	0.518816
		6.08897	28.8795			4.0832	4.03754			0.392234	0.857789
		14.8547	28.0333			4.27563	4.22612			0.085222	0.079426
		14.5644	33.3274			5.44088	5.36806			0.548325	0.911886
		26.8977	43.2596			5.46764	5.39429			0.624899	0.43272
		23.6111	24.1923			5.0195	4.95511			0.946737	0.933562
		15.8836	19.0139			5.20343	5.13536			0.384249	0.322113
		31.1202	24.4828			6.04341	5.95854			0.613861	0.809993
		25.2161	8.2714			5.23834	5.16958			0.457965	0.169197
		9.03282	18.6971			6.31609	6.22577			0.738629	0.172174
		25.8504	29.0641			5.67733	5.59978			0.928886	0.629292
		28.2984	40.685			5.65863	5.58146			0.424838	0.647521
		6.07076	51.4037			4.83516	4.77446			0.612355	0.574303
		12.839	21.7441			8.21903	8.09065			0.888204	0.86272
		48.1319	29.209			8.36303	8.23177			0.669975	0.431072
		34.511	23.5979			6.50576	6.41164			0.740143	0.965349
		60.2974	30.7034			10.0219	9.85743			0.568139	0.886326
		25.4276	40.774			5.26719	5.19784			0.537292	0.139475
		32.1195	32.6502			8.68237	8.54472			0.422359	0.37522
		25.6511	12.0191			11.4185	11.2261			0.145484	0.7042
		12.1488	26.4397			4.837	4.77626			0.638895	0.056294
		23.94	37.842			5.06435	4.99906			0.00445	0.111538
		48.5899	19.5713			8.42549	8.29298			0.894271	0.802605
		23.3766	33.6205			4.98752	4.92377			0.131133	0.830217
		9.24651	31.6406			5.2672	5.19785			0.794918	0.539738
		11.2891	8.5706			4.21897	4.17059			0.102334	0.620741
		34.487	43.3868			6.97273	6.86928			0.353701	0.091285
		41.4566	31.5216			7.45283	7.33977			0.652366	0.14742
		19.997	20.2059			6.79892	6.69894			0.699036	0.322322
		5.47232	41.6037			3.85197	3.81093			0.083366	0.484243
		26.1394	25.0538			5.36424	5.29296			0.834384	0.373861
		15.3468	41.1427			5.63646	5.55973			0.441085	0.843122
		4.53575	30.4441			4.06771	4.02236			0.176584	0.962221
		28.6767	10.6634			6.10124	6.01522			0.297311	0.954325
		16.7378	20.1803			4.08229	4.03665			0.533701	0.838204
		14.7221	12.483			5.48028	5.40667			0.798648	0.606631
		33.5047	15.8001			6.36853	6.27716			0.433057	0.05233
		6.2338	23.4131			4.13751	4.09076			0.17343	0.161051
		22.7214	16.2541			4.89819	4.83622			0.018584	0.865281
		18.7302	20.0978			5.81338	5.73311			0.221928	0.785435
		37.3497	15.2803			6.89283	6.79097			0.085079	0.621521
		29.1905	37.4466			8.05477	7.92967			0.919677	0.179066
		31.7861	14.0143			6.1342	6.04752			0.852284	0.77001
		39.5331	22.5873			7.19055	7.08274			0.351436	0.926524
		18.3817	26.2432			10.9903	10.8065			0.183199	0.082821
		18.9038	17.9533			4.37764	4.32608			0.190892	0.407645
		18.8797	10.527			6.51961	6.42522			0.084157	0.891262
		10.333	27.9503			4.89967	4.83768			0.385535	0.151528
		23.5663	8.9805			5.0134	4.94913			0.826158	0.2331
		24.7431	7.29295			5.17385	5.10637			0.427226	0.220932
		1.74006	30.2245			2.66997	2.65257			0.935658	0.030302
		18.1864	15.4264			6.34631	6.25538			0.637903	0.822537
		16.5201	37.1245			4.05261	4.00756			0.201383	0.824198
		47.1318	56.2251			8.22667	8.09813			0.572963	0.43116
		13.727	9.3739			4.37366	4.32219			0.804279	0.413704
		9.47987	19.9386			5.3547	5.28361			0.905793	0.280326
		13.2607	8.2629			4.64142	4.58459			0.926474	0.184198
		23.7871	25.875			5.0435	4.97863			0.427767	0.771432
		29.2309	15.225			5.78578	5.70607			0.433999	0.919434
		6.04733	2.99338			4.06759	4.02224			0.269147	0.290935
		25.425	26.0755			5.26683	5.19749			0.068514	0.140286
		31.2734	22.1888			6.06429	5.979			0.918132	0.098899
		14.1574	11.6626			5.33911	5.26833			0.589452	0.29098
		12.7532	32.0046			4.53268	4.47802			0.518683	0.718716
		16.9774	40.2353			4.11496	4.06866			0.056432	0.960212
		20.9456	5.0834			4.94308	4.88022			0.728466	0.28082
		16.6033	40.2529			5.35766	5.2865			0.145831	0.552403
		19.1376	15.998			4.40951	4.35732			0.338444	0.546959
		43.1623	21.7072			8.27396	8.14448			0.649803	0.334561
		27.384	23.0989			5.53395	5.45927			0.595817	0.813942
		24.3857	8.7061			5.12512	5.05862			0.592223	0.580376
		19.6805	21.0225			4.48354	4.42987			0.847987	0.548907
		23.6404	30.1237			5.02349	4.95902			0.897377	0.656311
		15.3862	19.9491			4.36421	4.31292			0.637707	0.661424
		2.09288	19.0476			2.58478	2.56908			0.17626	0.575862
		1.71825	9.1213			2.65906	2.64188			0.578828	0.163567
		35.9314	26.5298			6.69943	6.60144			0.9726	0.720685
		3.60357	22.7186			3.60166	3.56562			0.414015	0.218194
		18.8943	26.4033			4.37634	4.32481			0.249994	0.044856
		9.19423	24.8018			6.39679	6.30485			0.401397	0.212446
		11.3478	23.368			4.63676	4.58003			0.87623	0.609368
		21.6934	7.26702			4.75801	4.69885			0.695033	0.209128
		10.1114	24.765			5.5915	5.51567			0.682877	0.690479
		20.5935	8.3941			7.97765	7.8541			0.505605	0.193039
		24.2271	21.6439			5.43384	5.36116			0.760685	0.017734
		28.312	21.8492			8.87761	8.73606			0.290237	0.077548
		19.4006	31.9025			4.70992	4.65172			0.33262	0.990964
		23.7391	23.777			5.36065	5.28944			0.661154	0.199219
		14.1803	9.46			6.05382	5.96875			0.104321	0.744204
		23.7389	21.6747			5.36062	5.28941			0.281328	0.596392
		25.74	1.25463			5.66077	5.58355			0.762205	0.142219
		22.51	15.489			6.02039	5.93598			0.147832	0.536727
		10.8801	17.4718			3.61325	3.57698			0.994163	0.464659
		34.8514	19.8292			7.0274	6.92285			0.236613	0.64373
		33.474	28.9881			6.82079	6.72038			0.294542	0.547837
		48.4013	6.26683			9.05976	8.91456			0.130559	0.556941
		27.1986	15.8786			6.33284	6.24218			0.880197	0.428967
		25.9164	19.4601			5.68722	5.60947			0.068193	0.92812
		10.0471	22.2448			6.82321	6.72274			0.635877	0.321494
		17.3244	12.9937			4.39851	4.34654			0.915112	0.074951
		13.9619	15.0391			4.4177	4.36535			0.513968	0.936129
		21.9964	37.8248			7.29881	7.18884			0.468751	0.423953
		16.684	26.3493			4.30246	4.25241			0.014247	0.482821
		28.5945	23.6198			6.56546	6.47016			0.265225	0.176446
		23.1595	23.2169			5.27371	5.20424			0.786222	0.707577
		4.4749	39.5232			3.14239	3.11554			0.196202	0.495152
		14.7888	23.6658			7.3454	7.2345			0.482904	0.486558
		15.4217	15.218			4.11312	4.06686			0.908504	0.321775
		28.5268	21.431			8.93133	8.7887			0.867137	0.652861
		20.0052	17.0055			5.55076	5.47574			0.460229	0.91095
		15.3073	6.81708			4.66995	4.61255			0.281303	0.921733
		8.66154	18.5536			6.13047	6.04386			0.720669	0.257853
		32.9797	20.863			7.29628	7.18636			0.585298	0.202621
		24.3092	1.00982			5.44616	5.37324			0.954242	0.165138
		20.9552	3.7177			8.08616	7.96044			0.425666	0.9246
		23.2662	18.9581			6.16216	6.07491			0.878943	0.519908
		30.8971	21.4118			6.43429	6.3416			0.491944	0.393414
		8.99667	32.1353			5.17352	5.10604			0.971872	0.869015
		17.3164	14.7991			4.3973	4.34535			0.666319	0.932344
		34.1321	5.61735			6.91951	6.81712			0.549626	0.217392
		23.3183	28.7342			6.7965	6.69657			0.704003	0.756874
		38.7961	20.1976			7.61906	7.50268			0.589188	0.327398
		21.9788	45.9624			5.09662	5.03069			0.787361	0.249549
		18.5202	44.8398			7.3557	7.24459			0.195904	0.29738
		23.291	20.8895			5.29343	5.22356			0.547624	0.113118
		7.32682	7.35598			5.46315	5.38989			0.432323	0.987934
		35.8585	26.1943			7.17844	7.07088			0.443463	0.022238
		32.7881	13.4515			6.71791	6.61956			0.268644	0.174177
		36.2056	26.9911			9.55791	9.40275			0.893799	0.680635
		24.522	3.44504			5.47807	5.40451			0.984223	0.467777
		40.1404	20.4435			9.32588	9.17536			0.965463	0.783164
		11.492	4.61028			3.5237	3.48922			0.037064	0.480643
		15.3225	27.5042			9.4607	9.30749			0.624514	0.224029
		35.8634	30.6231			7.17919	7.07161			0.136854	0.182183
		31.1656	15.2855			6.47455	6.38106			0.009413	0.633893
		6.77098	21.9638			4.33894	4.28816			0.070267	0.686835
		7.93722	45.5234			4.18101	4.13339			0.336681	0.43352
		12.9225	25.1158			5.03046	4.96585			0.768118	0.169928
		15.5908	21.4688			4.13848	4.09171			0.039161	0.088786
		28.4784	28.3439			6.0715	5.98607			0.775066	0.82642
		22.9806	33.667			5.62988	5.55328			0.185237	0.780322
		30.2432	26.9831			6.84023	6.73942			0.842525	0.835513
		10.5993	15.9705			3.3898	3.35801			0.825314	0.181346
		38.8203	36.6279			7.62268	7.50623			0.939232	0.054212
		7.84866	2.99957			3.76206	3.72282			0.24566	0.185596
		7.23749	25.1453			5.4185	5.34612			0.582038	0.368268
		27.631	31.3476			5.9444	5.86151			0.399794	0.860972
		39.813	22.2493			7.77158	7.65215			0.709965	0.174895
		22.2513	21.1991			5.13749	5.07074			0.381092	0.76672
		15.8248	40.3536			6.54712	6.45218			0.09039	0.658407
		7.95073	27.5601			4.78131	4.72169			0.158927	0.823282
		26.5178	9.5702			5.77742	5.69788			0.664501	0.814979
		21.7462	6.81705			5.06173	4.9965			0.266303	0.937153
		39.7798	24.8215			7.76661	7.64728			0.021308	0.878936
		32.1445	16.6021			6.62139	6.52496			0.950459	0.547343
		21.7696	19.1715			5.06524	4.99994			0.493239	0.112157
		28.2623	18.1792			6.03909	5.95431			0.300155	0.318341
		3.97152	17.8631			3.78563	3.74591			0.542951	0.45945
		3.1561	11.9132			3.37793	3.34638			0.501924	0.954378
		23.3757	23.6113			5.30614	5.23602			0.699428	0.527162
		35.4653	23.1526			7.11947	7.01308			0.664428	0.604628
		23.117	30.6419			5.26734	5.19799			0.619008	0.817285
		39.2143	9.3807			7.68179	7.56415			0.808926	0.378273
		33.7801	8.7533			6.8667	6.76537			0.758606	0.167318
		38.3995	20.9793			7.55958	7.44438			0.531911	0.540974
		21.7802	39.7858			5.42983	5.35723			0.201205	0.396518
		34.8082	23.7523			7.02091	6.91649			0.016331	0.45646
		26.8795	21.3068			5.83168	5.75104			0.579827	0.880061
		18.6189	34.0828			4.59266	4.53681			0.565451	0.431136
		34.0177	25.7688			6.90234	6.8003			0.134356	0.22587
		23.0652	19.8346			6.12447	6.03798			0.841545	0.468217
		41.6601	30.3151			8.04865	7.92367			0.796672	0.820652
		9.25792	26.3445			5.27148	5.20205			0.628413	0.977667
		24.4962	22.148			9.14839	9.00142			0.837042	0.400431
		2.92219	52.1182			3.261	3.23178			0.993802	0.328687
		32.1554	36.8343			6.62302	6.52656			0.161332	0.266537
		38.7315	27.3593			7.60937	7.49319			0.4663	0.367125
		24.6433	20.4468			5.49627	5.42235			0.792966	0.749755
		12.8796	9.1075			8.23932	8.11053			0.42818	0.530017
		16.7986	1.69585			4.31963	4.26924			0.633773	0.64194
		18.6071	29.8057			8.77718	8.63763			0.426839	0.052008
		41.2975	43.244			7.99425	7.87036			0.23922	0.003751
		29.0588	50.2853			6.15857	6.07139			0.627267	0.863831
		22.0916	42.5722			6.53365	6.43898			0.191541	0.33799
		43.6801	40.0495			9.07959	8.93399			0.678834	0.553545
		20.0733	34.8569			5.56353	5.48826			0.899158	0.383474
		15.692	21.2916			5.72278	5.64432			0.917924	0.628515
		7.48303	36.3755			5.54125	5.46643			0.737561	0.324041
		19.5831	17.6641			11.5908	11.395			0.80029	0.718702
		22.5973	26.4182			8.57875	8.44317			0.875746	0.112553
		69.8867	19.4642			12.2824	12.0727			0.262618	0.888235
		32.0277	21.383			6.60387	6.50779			0.802929	0.965352
		19.0052	15.5383			7.5012	7.38718			0.706811	0.076742
		3.71764	12.8833			2.91522	2.89291			0.508469	0.831279
		35.3797	24.0082			7.10663	7.0005			0.350502	0.403722
		32.8396	4.12707			6.72565	6.62713			0.445917	0.924738
		32.9603	24.0867			6.74375	6.64488			0.003369	0.203836
		11.4361	3.52499			6.08822	6.00246			0.468684	0.601932
		27.458	23.6139			5.91845	5.83608			0.433387	0.292219
		29.1859	23.5777			6.17762	6.09007			0.96642	0.858369
		25.0614	12.0744			5.55898	5.4838			0.791972	0.51344
		30.5385	28.9645			6.38049	6.28888			0.277052	0.820604
		26.3171	34.0063			9.69463	9.53674			0.188614	0.908323
		21.8527	29.9631			5.0777	5.01215			0.710357	0.7219
		38.7706	46.3105			7.61523	7.49893			0.603907	0.857206
		24.0592	3.72371			5.40866	5.33648			0.41829	0.349288
		21.432	24.2249			5.01461	4.95032			0.398821	0.333079
		32.206	45.3284			6.63061	6.534			0.394186	0.147224
		9.59176	21.8112			5.39666	5.32473			0.089356	0.932828
		17.2384	26.7075			6.97117	6.86775			0.003435	0.319221
		7.42592	22.0482			4.02764	3.98308			0.527503	0.510821
		2.88505	28.0868			3.24242	3.21357			0.913172	0.28095
		22.6332	10.9383			5.57197	5.49653			0.054008	0.760606
		22.0583	15.1816			6.5265	6.43197			0.816333	0.310629
		34.8218	53.096			7.02295	6.91849			0.593754	0.260362
		43.3607	80.8999			8.30371	8.17363			0.265493	0.453035
		40.0681	27.9194			7.80986	7.68966			0.751747	0.62513
		16.2118	21.9787			9.90532	9.74321			0.185292	0.434
		18.0782	14.7471			6.31931	6.22893			0.371505	0.258753
		17.4396	20.4729			8.3394	8.20861			0.636336	0.768439
		32.077	3.94218			6.61126	6.51503			0.725513	0.713496
		41.4206	32.1419			8.01271	7.88846			0.590788	0.200363
		15.1104	12.8498			5.57739	5.50184			0.430522	0.982166
		9.81981	9.5372			5.48217	5.40853			0.298532	0.212423
		23.9812	13.1558			13.7896	13.5498			0.788737	0.348145
		22.2516	34.4791			10.1438	9.97689			0.536029	0.610095
		24.0701	9.9573			5.4103	5.33809			0.227391	0.661629
		21.3978	26.0373			5.00947	4.94528			0.015895	0.414339
		38.778	3.8795			7.61635	7.50002			0.683116	0.091632
		32.4347	1.90298			8.7499	8.6109			0.308336	0.212131
		34.9403	21.1739			7.04072	6.9359			0.230119	0.616081
		38.3776	16.3868			7.55629	7.44117			0.777451	0.90933
		12.9081	23.2276			6.64018	6.54338			0.227762	0.019568
		29.4799	20.4746			6.22171	6.13328			0.905084	0.967765
		30.9409	14.4309			6.44085	6.34803			0.946174	0.71455
		27.9769	19.8138			5.99628	5.91235			0.911536	0.649776
		33.4384	5.50025			7.37274	7.26128			0.053086	0.606393
		10.5031	26.9635			5.7384	5.65963			0.903482	0.172909
		19.6513	37.1067			4.74753	4.68858			0.388033	0.399376
		29.398	24.7676			6.69938	6.6014			0.293401	0.000575
		22.7179	20.2109			5.20749	5.13934			0.673593	0.112338
		39.6997	29.203			8.41622	8.2839			0.986021	0.698188
		19.8149	50.6617			4.77206	4.71262			0.376688	0.145849
		7.31332	3.65382			4.5423	4.48745			0.641567	0.092731
		23.776	12.3562			5.36618	5.29485			0.65043	0.946589
		31.6827	26.6525			6.55212	6.45707			0.008803	0.26183
		10.9941	19.1193			5.09802	5.03206			0.871525	0.201675
		32.6495	1.66136			6.69713	6.59919			0.506697	0.133836
		23.8132	25.2932			8.94351	8.80064			0.870032	0.616101
		20.6009	43.4679			5.23328	5.16462			0.513046	0.649921
		24.3272	12.569			5.44886	5.37588			0.81476	0.312852
		9.10575	63.3292			4.07632	4.03079			0.277016	0.347602
		29.3883	32.2156			8.09715	7.9712			0.871016	0.702032
		8.74675	31.6278			6.17306	6.0856			0.175361	0.700594
		22.9391	35.8052			5.62296	5.5465			0.63028	0.65615
		20.2864	28.1534			5.18087	5.11325			0.197368	0.533649
		16.8926	21.1219			4.33373	4.28306			0.745925	0.681136
		29.202	17.1539			6.18004	6.09244			0.939826	0.732996
		21.2918	72.7018			6.36226	6.27102			0.62822	0.945218
		7.7196	17.2155			3.7298	3.6912			0.701287	0.886806
		15.3397	29.5989			4.10081	4.0548			0.500923	0.069737
		19.6879	22.3955			5.08112	5.0155			0.088726	0.407353
		15.4719	18.746			4.12064	4.07423			0.012201	0.062754
		22.0923	19.321			5.48183	5.40819			0.790573	0.656865
		17.3895	21.6533			4.40826	4.3561			0.6025	0.498605
		26.0842	41.6242			5.71239	5.63414			0.745305	0.174602
		16.7857	34.7773			4.3177	4.26734			0.912964	0.181676
		28.6344	34.6114			6.09491	6.00901			0.943339	0.459024
		23.6432	25.484			5.34627	5.27534			0.68655	0.560774
		12.2711	19.0259			4.42937	4.37678			0.779973	0.192869
		37.6093	35.9109			7.44106	7.32824			0.22897	0.892765
		23.6887	10.7525			6.87587	6.77435			0.311937	0.32914
		14.6375	9.417			3.9955	3.95159			0.131123	0.121853
		15.376	26.3297			4.68283	4.62517			0.45641	0.731988
		11.1728	32.0505			4.59306	4.5372			0.72344	0.024399
		20.622	15.1641			5.23679	5.16805			0.802455	0.742101
		18.9416	18.09			4.95675	4.89361			0.008346	0.298434
		23.9753	9.8936			5.79564	5.71573			0.342851	0.732041
		13.654	34.8298			4.07553	4.03002			0.362481	0.995265
		16.6171	21.0596			4.56935	4.51397			0.454717	0.141033
		9.48654	21.051			6.54294	6.44808			0.06727	0.790318
		33.5598	16.8468			7.39323	7.26781			0.974446	0.860634
		32.7973	43.3595			7.2659	7.15658			0.772647	0.459575
		21.1016	42.0133			6.32151	6.23108			0.379933	0.896535
		22.1197	14.0621			5.94721	5.86426			0.203082	0.12468
		18.7021	30.9858			4.91683	4.85449			0.111219	0.804262
		20.2651	19.9067			5.17731	5.10977			0.136636	0.752836
		11.2514	38.8341			3.67512	3.63762			0.788364	0.844979
		25.466	14.4161			6.04408	5.9592			0.246609	0.347441
		45.2838	7.00761			9.34685	9.19591			0.681457	0.949985
		23.9152	19.6234			5.78563	5.70592			0.917237	0.914576
		19.0995	19.2246			8.96186	8.81862			0.573334	0.463707
		14.6632	24.5986			4.94194	4.87911			0.042184	0.93526
		21.6743	7.74694			5.86369	5.78242			0.292257	0.605527
		10.2057	37.8297			6.90247	6.80042			0.354875	0.13563
		16.2577	56.3447			6.67707	6.57953			0.601525	0.552686
		14.5363	44.9092			4.22257	4.17411			0.384479	0.346434
		35.4511	43.5805			7.70817	7.59			0.355655	0.742086
		40.7935	9.1121			8.59851	8.46254			0.628842	0.511303
		9.6293	14.8819			5.41076	5.33855			0.810762	0.387551
		23.8433	38.3146			5.77364	5.69417			0.617935	0.898472
		18.7513	5.39003			7.42511	7.31261			0.752356	0.882292
		20.7576	47.1714			5.25939	5.1902			0.033456	0.574389
		12.8935	14.815			8.24629	8.11737			0.438223	0.665463
		10.1449	18.4671			6.8721	6.77066			0.551479	0.476104
		21.5581	22.5472			5.3928	5.32094			0.679177	0.470256
		24.1525	5.58042			6.32832	6.23776			0.849094	0.388101
		12.3681	25.3809			6.43776	6.34501			0.777549	0.818053
		31.1628	33.5604			6.99349	6.88962			0.10441	0.952025
		31.4845	20.3311			7.0471	6.94216			0.919487	0.941631
		24.6169	2.38127			5.90258	5.82053			0.163759	0.46542
		27.3578	28.0542			6.35936	6.26818			0.027625	0.356625
		20.0526	16.5328			5.14189	5.07505			0.33062	0.695927
		15.9549	11.0595			7.78271	7.66306			0.995461	0.409042
		18.1936	36.6147			4.83209	4.77145			0.295673	0.62068
		21.488	15.7218			5.38112	5.3095			0.003223	0.880042
		13.5824	5.22544			4.34656	4.29563			0.886514	0.753376
		24.5852	15.1614			5.89729	5.81534			0.919076	0.777376
		22.8599	8.8461			5.60976	5.53357			0.876548	0.999058
		27.8067	26.6139			6.43417	6.34149			0.975907	0.961419
		64.7499	25.4858			12.591	12.3752			0.204876	0.610041
		9.46863	25.5758			4.64044	4.58364			0.251169	0.161881
		32.1538	13.2708			7.82849	7.70792			0.57947	0.823846
		31.5669	20.457			7.06083	6.95562			0.545131	0.973193
		26.995	41.9571			6.29889	6.20892			0.864789	0.337189
		24.8352	17.5315			5.93896	5.85618			0.777351	0.6506
		25.6738	46.6498			6.07871	5.99313			0.051541	0.044381
		5.09276	25.567			4.3462	4.29528			0.198791	0.922398
		22.7365	30.4341			5.5892	5.51341			0.83411	0.690889
		29.9427	27.4949			6.79016	6.69036			0.804481	0.478747
		41.9766	0.95414			8.79569	8.65578			0.777414	0.148324
		22.3106	18.8654			5.51822	5.44386			0.483371	0.1292
		34.4709	4.65433			10.4173	10.2449			0.990939	0.325512
		17.4073	19.5303			4.70103	4.64301			0.813775	0.472454
		16.8238	15.4561			8.10853	7.98236			0.100949	0.962089
		20.976	41.3162			5.29579	5.22587			0.855125	0.03455
		26.8437	43.4663			6.27369	6.18422			0.212786	0.469974
		30.3725	20.8853			6.86178	6.76054			0.247979	0.463691
		11.2236	32.9813			4.60575	4.54964			0.849215	0.390013
		14.5496	21.4215			6.16467	6.07737			0.780045	0.264214
		31.0731	36.6424			6.97855	6.87498			0.641468	0.563363
		15.8133	24.6218			5.18837	5.1206			0.49991	0.175821
		31.0035	15.5727			6.96694	6.86361			0.703467	0.917575
		33.6371	39.0581			7.40586	7.29374			0.940389	0.626325
		14.7132	40.439			4.55856	4.50339			0.559111	0.764325
		26.5482	7.00791			6.22444	6.13595			0.117994	0.327753
		33.7	30.4259			7.41633	7.30401			0.496095	0.111198
		22.8049	9.3127			6.68648	6.58875			0.89897	0.829853
		26.598	21.473			6.23273	6.14408			0.012796	0.967509
		24.0954	43.3151			5.81566	5.73534			0.225419	0.612662
		26.5543	31.658			6.22545	6.13694			0.693295	0.630298
		15.7538	30.552			7.70729	7.58915			0.899167	0.610883
		7.23892	44.1803			5.41921	5.34682			0.594739	0.246007
		23.1161	18.1152			5.65245	5.5754			0.024168	0.111957
		27.3363	28.4167			6.35578	6.26467			0.801066	0.85059
		37.3235	17.2671			8.02021	7.8958			0.122463	0.405171
		30.128	33.0014			6.82104	6.72062			0.390829	0.71554
		19.7009	104.616			6.72495	6.62645			0.196066	0.181097
		35.6539	26.816			7.74196	7.62312			0.412007	0.250158
		15.549	27.6924			4.39134	4.33952			0.626148	0.547319
		15.7821	17.2043			4.77211	4.71266			0.355715	0.009249
		7.0492	9.6167			3.91465	3.87236			0.959588	0.376289
		21.7699	36.0374			5.42811	5.35555			0.918693	0.888982
		10.5565	38.68			4.96678	4.90345			0.021922	0.090434
		28.3608	32.1869			6.52651	6.43198			0.994515	0.21364
		20.4212	11.8443			6.90503	6.80293			0.820455	0.586293
		24.0212	22.9497			5.8033	5.72323			0.611343	0.259081
		27.8462	23.5638			6.44075	6.34794			0.484455	0.371508
		30.0337	16.3309			6.80532	6.70522			0.409567	0.880157
		29.3184	26.5485			6.68612	6.5884			0.698079	0.915122
		26.8746	9.397			6.27883	6.18926			0.458262	0.726533
		20.1488	27.0377			5.15794	5.09078			0.194942	0.74794
		28.5662	25.2354			10.3694	10.198			0.410804	0.302176
		33.0577	17.7314			7.30929	7.1991			0.01116	0.474347
		38.8984	25.7931			9.09303	8.94717			0.065208	0.847823
		15.3682	26.6627			5.64184	5.565			0.248328	0.480553
		44.8715	16.7309			10.2129	10.0447			0.941945	0.4902
		24.3644	6.63878			5.86049	5.77928			0.087316	0.039332
		14.3984	2.15577			6.11931	6.03292			0.466311	0.907355
		13.0353	19.5455			5.05866	4.99348			0.084285	0.516811
		20.6213	5.34035			5.23668	5.16794			0.102296	0.128595
		21.3373	23.5287			12.4679	12.2545			0.77786	0.321255
		33.3584	22.4171			7.3594	7.24821			0.821465	0.293621
		32.5414	20.5603			7.22324	7.11477			0.372918	0.132394
		27.4721	23.7918			6.95072	6.8477			0.550625	0.965983
		28.5938	34.7581			7.16103	7.05381			0.546752	0.222581
		30.9464	2.55246			6.95743	6.85428			0.813647	0.548124
		19.8751	31.0574			9.25269	9.10364			0.062429	0.149348
		10.0834	23.8294			5.58103	5.50541			0.942168	0.839849
		18.8465	16.7512			5.33351	5.26284			0.359266	0.552952
		11.2489	15.2812			7.42407	7.31159			0.780123	0.361369
		29.6022	18.79			6.7334	6.63474			0.37879	0.412972
		41.1881	10.6459			8.66427	8.52699			0.09444	0.65565
		19.985	33.6668			7.79521	7.6753			0.503514	0.157029
		17.449	0.2896			4.70799	4.64983			0.434187	0.496176
		40.3094	29.6718			8.51783	8.38348			0.893245	0.921008
		19.0527	14.9466			4.97526	4.91176			0.125458	0.132003
		20.3369	20.3478			9.42587	9.27335			0.725986	0.964647
		11.7658	24.1479			5.32955	5.25896			0.005004	0.567038
		11.913	22.912			4.77808	4.71852			0.779588	0.582415
		7.79268	20.4703			5.69606	5.61814			0.522604	0.716516
		23.5213	17.8582			6.83999	6.73919			0.932872	0.786739
		15.2036	1.17939			4.33379	4.28311			0.250459	0.641441
		12.1473	9.8262			3.82443	3.78394			0.473529	0.168203
		26.0738	7.31165			6.14538	6.05847			0.992102	0.526867
		18.4221	11.3873			4.87018	4.80877			0.867504	0.711132
		8.32487	8.63			4.92163	4.8592			0.548238	0.008692
		28.9744	23.5493			6.62879	6.53221			0.593772	0.548961
		16.0035	33.5267			4.4671	4.41375			0.401708	0.032355
		10.7865	24.8914			7.19286	7.08501			0.565347	0.996309
		37.2047	16.1798			8.00042	7.87641			0.097408	0.170699
		9.4421	22.7383			3.57029	3.53489			0.724393	0.364084
		24.2629	3.28922			5.84358	5.76271			0.063563	0.33153
		14.5851	0.95208			4.2307	4.18209			0.429785	0.315183
		23.915	15.9515			5.7856	5.70588			0.967641	0.143637
		38.2211	8.7384			8.16981	8.04242			0.392994	0.19633
		18.7078	23.7602			4.91778	4.85542			0.25259	0.315219
		36.4553	14.1255			10.9133	10.731			0.472203	0.124692
		17.4421	19.8525			4.70685	4.64871			0.014755	0.183612
		16.951	36.6643			4.625	4.5685			0.191891	0.373202
		16.401	19.5114			5.90003	5.81803			0.246425	0.80039
		21.5562	13.3549			5.39248	5.32064			0.295992	0.972082
		10.7226	25.5858			5.01663	4.95229			0.498846	0.76824
		4.87131	13.3251			3.62662	3.59009			0.123061	0.597297
		7.33322	28.8478			4.54979	4.49479			0.857183	0.281599
		25.1573	6.47191			5.99264	5.90879			0.700077	0.944805
		26.462	14.919			6.21007	6.12187			0.519354	0.098027
		21.7975	22.8036			5.43271	5.36005			0.978443	0.912551
		25.8902	20.9053			8.27221	8.14276			0.705022	0.928467
		11.8831	11.8878			4.34624	4.29532			0.541643	0.909003
		29.2384	48.8691			6.67279	6.57533			0.033487	0.703952
		14.151	26.6239			4.15836	4.11119			0.264448	0.429865
		21.2415	19.6352			5.34003	5.26923			0.233523	0.27199
		29.7762	24.4187			8.18025	8.05265			0.393046	0.045014
		17.8719	5.06741			5.15079	5.08377			0.951999	0.549792
		11.3021	26.0419			3.91902	3.87664			0.898157	0.876161
		28.2561	41.2546			7.09771	6.99176			0.275586	0.370799
		11.2544	22.8194			6.02021	5.9358			0.100779	0.307934
		17.6461	35.2573			5.10845	5.04228			0.294327	0.785207
		12.6921	12.3455			6.55931	6.46412			0.91918	0.5983
		20.8755	29.3779			5.71393	5.63565			0.48728	0.675632
		27.8771	33.3036			7.02665	6.92212			0.672306	0.867006
		19.6425	13.1334			5.48276	5.4091			0.580472	0.399932
		31.4438	22.2094			7.69537	7.57746			0.826511	0.143094
		14.3235	24.9884			4.48549	4.43178			0.309589	0.957145
		23.09	27.7949			6.12913	6.04255			0.522475	0.793698
		5.71263	34.5598			4.65614	4.59902			0.54865	0.629608
		14.3483	18.8976			4.49015	4.43634			0.433745	0.09456
		28.6921	30.6466			10.4072	10.2351			0.632989	0.769885
		26.0906	32.0431			6.69171	6.59387			0.92221	0.772809
		29.3006	23.3056			7.29355	7.18368			0.173126	0.350582
		32.3541	20.3199			7.86604	7.74472			0.302998	0.625712
		6.62585	31.2632			4.28458	4.23489			0.326491	0.431966
		19.974	25.485			5.54491	5.47001			0.724997	0.434548
		12.2148	5.60797			4.85353	4.79246			0.184073	0.843624
		22.7016	32.9067			6.05632	5.97119			0.870019	0.444981
		20.5583	31.2914			6.9393	6.83651			0.468814	0.863584
		24.947	26.0981			6.4773	6.38375			0.75446	0.327837
		20.615	21.6082			5.66508	5.58777			0.002275	0.556335
		16.5076	27.4788			4.89499	4.83309			0.490883	0.259183
		18.4053	40.1763			5.74377	5.6649			0.73113	0.508947
		13.7959	16.619			6.97323	6.86976			0.644621	0.754878
		21.593	14.0574			6.42681	6.33427			0.323163	0.625708
		25.0689	34.5229			7.17161	7.06418			0.701987	0.088969
		12.0892	20.9686			4.0666	4.02126			0.063081	0.718908
		17.2806	33.5643			6.98392	6.88024			0.781793	0.878386
		25.3973	24.549			6.56172	6.46649			0.386973	0.009524
		10.8075	34.3059			5.0421	4.97726			0.044761	0.283617
		10.1973	29.4476			6.89835	6.79638			0.335968	0.64373
		30.1808	19.1105			7.45858	7.34541			0.530043	0.106907
		20.461	5.50781			5.63621	5.55949			0.827033	0.198304
		33.3407	29.9977			8.05102	7.926			0.749385	0.867714
		14.138	23.9808			5.33432	5.26363			0.360532	0.981108
		20.1164	24.47			5.57161	5.49618			0.222427	0.155442
		9.76979	15.6799			4.73079	4.67217			0.744303	0.973754
		8.3605	15.0465			5.98	5.8964			0.301081	0.368636
		26.3998	14.0899			6.74967	6.65067			0.911592	0.630968
		24.1587	26.0666			6.3295	6.23891			0.848064	0.09145
		20.1577	21.4605			5.57935	5.50376			0.625554	0.732866
		24.8754	20.3344			6.46387	6.37059			0.349162	0.603104
		36.5708	13.8368			8.65662	8.51949			0.786929	0.746294
		10.9911	11.3468			5.92147	5.83904			0.915548	0.093902
		17.1279	25.15			6.9381	6.83534			0.467885	0.403337
		15.4942	6.31327			6.44802	6.35506			0.880703	0.468037
		32.8047	36.8294			7.95053	7.82752			0.645642	0.530854
		19.5153	23.9139			5.4589	5.38573			0.60464	0.803606
		23.305	67.2725			6.79364	6.69377			0.252153	0.116925
		20.5963	7.41384			6.21323	6.12497			0.406419	0.707173
		23.4297	34.2199			6.19281	6.10495			0.929756	0.556695
		24.8884	32.0763			6.46631	6.37298			0.257926	0.675391
		32.0498	3.85687			7.80899	7.68881			0.941056	0.030429
		12.3872	8.3617			7.99322	7.86936			0.403777	0.661718
		12.435	5.42753			4.13142	4.08479			0.457534	0.404682
		33.2284	31.9539			8.02996	7.90536			0.247284	0.521531
		13.4745	16.9225			4.32633	4.2758			0.229819	0.515571
		34.596	4.95129			8.28637	8.15664			0.266062	0.24189
		20.6482	21.7645			5.67132	5.5939			0.467524	0.5021
		22.1969	38.0334			5.96168	5.87845			0.123914	0.925427
		25.9119	30.3828			8.27763	8.14808			0.948593	0.241688
		18.726	19.9332			5.31093	5.24071			0.327226	0.79591
		12.4406	14.9587			5.532	5.45736			0.449315	0.593949
		8.13678	26.532			5.86814	5.78678			0.190523	0.861327
		14.033	25.373			4.43103	4.37841			0.454815	0.617137
		17.5301	20.8613			5.08669	5.02096			0.464461	0.665266
		15.7661	11.1539			4.75598	4.69686			0.425679	0.32651
		21.5119	28.2694			5.83324	5.75258			0.660165	0.845109
		12.8194	28.5429			4.2035	4.15543			0.31971	0.527645
		12.539	14.2133			4.15093	4.10391			0.975614	0.598901
		Vehicle	Pertussis toxin	JP-154		4.3006	4.25058			0.245996	0.183754
		22.1221	20.4697	10.2133		6.45503	6.36193			0.284312	0.706683
		22.1201	20.4702	10.2055		4.41326	4.36099			0.882283	0.781359
		22.1181	20.4707	10.1978		5.71027	5.63206			0.70476	0.559053
		22.116	20.4712	10.19		7.02456	6.92007			0.122316	0.368921
		22.114	20.4717	10.1823		6.27021	6.18081			0.264217	0.145535
		22.112	20.4721	10.1745		8.78531	8.64561			0.516494	0.096866
		22.1099	20.4726	10.1668		8.24322	8.11435			0.769619	0.456393
		22.1079	20.4731	10.159		6.67326	6.57579			0.699367	0.114251
		22.1059	20.4736	10.1513		6.0015	5.91747			0.437628	0.064446
		22.1038	20.4741	10.1435		6.44532	6.35242			0.558564	0.135655
		22.1018	20.4745	10.1358		5.87327	5.79181			0.915124	0.549685
		22.0998	20.475	10.128		9.1409	8.99409			0.178333	0.666087
		22.0977	20.4755	10.1203		5.46987	5.39647			0.633193	0.471691
		22.0957	20.476	10.1125		3.86666	3.82533			0.255185	0.363864
		22.0937	20.4765	10.1048		5.08685	5.02112			0.936904	0.855809
		22.0917	20.4769	10.097		4.92648	4.86395			0.779882	0.344318
		22.0896	20.4774	10.0893		6.06251	5.97726			0.646503	0.833722
		22.0876	20.4779	10.0816		6.37015	6.27875			0.816966	0.694027
		22.0856	20.4784	10.0738		6.44788	6.35492			0.066153	0.780042
		22.0835	20.4789	10.0661		7.74812	7.62916			0.755506	0.8979
		22.0815	20.4793	10.0583		8.31586	8.18554			0.879174	0.727655
		22.0795	20.4798	10.0506		6.84227	6.74142			0.93168	0.519676
		22.0774	20.4803	10.0428		4.16655	4.11922			0.981088	0.755585
		22.0754	20.4808	10.0351		5.07146	5.00603			0.419329	0.586358
		22.0734	20.4812	10.0273		4.48979	4.436			0.641746	0.567598
		22.0713	20.4817	10.0196		5.19412	5.12623			0.802482	0.040202
		22.0693	20.4822	10.0118		5.75796	5.6788			0.882349	0.123288
		22.0673	20.4827	10.0041		5.86281	5.78155			0.585345	0.783427
		22.0653	20.4832	9.99633		5.43193	5.35929			0.126722	0.815557
		22.0632	20.4836	9.98858		6.99006	6.88626			0.762103	0.06272
		22.0612	20.4841	9.98083		4.27713	4.22759			0.480459	0.897061
		22.0592	20.4846	9.97309		4.69226	4.63441			0.808698	0.295224
		22.0571	20.4851	9.96534		4.59291	4.53705			0.474685	0.195647
		22.0551	20.4856	9.95759		3.8876	3.84584			0.723425	0.235048
		22.0531	20.486	9.94984		7.95112	7.8281			0.95751	0.127232
		22.051	20.4865	9.9421		12.7358	12.5171			0.190455	0.638716
		22.049	20.487	9.93435		3.77104	3.73162			0.829021	0.699627
		22.047	20.4875	9.9266		10.2109	10.0427			0.230079	0.365942
		22.0449	20.488	9.91885		10.2591	10.0899			0.174919	0.555149
		22.0429	20.4884	9.91111		4.53916	4.48438			0.425815	0.34431
		22.0409	20.4889	9.90336		5.01854	4.95417			0.000149	0.827541
		22.0389	20.4894	9.89561		4.66648	4.60915			0.813218	0.533176
		22.0368	20.4899	9.88786		3.88139	3.83977			0.907671	0.19868
		22.0348	20.4903	9.88012		5.08421	5.01852			0.506601	0.179853
		22.0328	20.4908	9.87237		4.45576	4.40264			0.522874	0.976799
		22.0307	20.4913	9.86462		4.76072	4.70151			0.802482	0.751089
		22.0287	20.4918	9.85687		6.14614	6.05921			0.17762	0.612996
		22.0267	20.4923	9.84913		4.07413	4.02865			0.45384	0.386574
		22.0246	20.4927	9.84138		4.88704	4.8253			0.100985	0.785119
		22.0226	20.4932	9.83363		8.97929	8.83571			0.015983	0.427367
		22.0206	20.4937	9.82588		5.19712	5.12918			0.40722	0.146576
		22.0185	20.4942	9.81814		7.3547	7.24361			0.983	0.411314
		22.0165	20.4947	9.81039		5.88166	5.80003			0.219255	0.113678
		22.0145	20.4951	9.80264		4.32048	4.27007			0.5138	0.575654
		22.0125	20.4956	9.79489		6.56848	6.47311			0.323266	0.583527
		22.0104	20.4961	9.78714		4.88375	4.82208			0.983095	0.658149
		22.0084	20.4966	9.7794		5.68166	5.60402			0.592275	0.945275
		22.0064	20.4971	9.77165		3.82293	3.78247			0.964424	0.327794
		22.0043	20.4975	9.7639		6.11177	6.02554			0.039008	0.579472
		22.0023	20.498	9.75615		6.02513	5.94063			0.684079	0.582495
		22.0003	20.4985	9.74841		4.13895	4.09217			0.03835	0.857151
		21.9982	20.499	9.74066		4.16307	4.11581			0.941776	0.733148
		21.9962	20.4995	9.73291		5.65899	5.58181			0.144537	0.991615
		21.9942	20.4999	9.72516		3.96025	3.91705			0.202813	0.288724
		21.9921	20.5004	9.71742		6.15121	6.06419			0.712933	0.139263
		21.9901	20.5009	9.70967		7.05976	6.95457			0.037637	0.559265
		21.9881	20.5014	9.70192		7.43443	7.32174			0.809826	0.968479
		21.9861	20.5018	9.69417		3.95502	3.91192			0.092623	0.52755
		21.984	20.5023	9.68643		4.9117	4.84946			0.100882	0.914577
		21.982	20.5028	9.67868		5.37829	5.30673			0.368899	0.172024
		21.98	20.5033	9.67093		6.41902	6.32664			0.421807	0.434332
		21.9779	20.5038	9.66318		4.09037	4.04456			0.481956	0.588313
		21.9759	20.5042	9.65544		6.62208	6.52564			0.950069	0.577552
		21.9739	20.5047	9.64769		5.6154	5.53909			0.359063	0.734515
		21.9718	20.5052	9.63994		5.14752	5.08057			0.618205	0.560734
		21.9698	20.5057	9.63219		6.21004	6.12183			0.38973	0.859396
		21.9678	20.5062	9.62445		5.7272	5.64865			0.586744	0.437564
		21.9657	20.5066	9.6167		5.80899	5.72881			0.668746	0.990845
		21.9637	20.5071	9.60895		5.5677	5.49234			0.618845	0.880664
		21.9617	20.5076	9.6012		7.71253	7.59428			0.54595	0.269916
		21.9597	20.5081	9.59345		5.12908	5.0625			0.752798	0.633266
		21.9576	20.5086	9.58571		4.07667	4.03113			0.18533	0.348577
		21.9556	20.509	9.57796		6.54764	6.45269			0.160301	0.771626
		21.9536	20.5095	9.57021		5.49601	5.42209			0.51324	0.565913
		21.9515	20.51	9.56246		5.97919	5.8956			0.467774	0.972624
		21.9495	20.5105	9.55472		7.38005	7.26845			0.269657	0.806252
		21.9475	20.5109	9.54697		5.58414	5.50846			0.919592	0.854997
		21.9454	20.5114	9.53922		8.88524	8.74354			0.919268	0.230932
		21.9434	20.5119	9.53147		6.03523	5.95052			0.930512	0.638362
		21.9414	20.5124	9.52373		4.60308	4.54702			0.937501	0.138253
		21.9393	20.5129	9.51598		5.89245	5.8106			0.389459	0.349386
		21.9373	20.5133	9.50823		4.91779	4.85543			0.323042	0.238134
		21.9353	20.5138	9.50048		5.09431	5.02842			0.621521	0.379664
		21.9333	20.5143	9.49274		4.1105	4.06429			0.657668	0.858113
		21.9312	20.5148	9.48499		5.19494	5.12704			0.576495	0.971738
		21.9292	20.5153	9.47724		4.68869	4.63092			0.401401	0.375491
		21.9272	20.5157	9.46949		6.01663	5.93229			0.742663	0.156046
		21.9251	20.5162	9.46175		6.11638	6.03005			0.351537	0.004164
		21.9231	20.5167	9.454		3.48187	3.44823			0.19143	0.006348
		21.9211	20.5172	9.44625		3.6073	3.57115			0.562728	0.618564
		21.919	20.5177	9.4385		5.33706	5.26632			0.516343	0.021279
		21.917	20.5181	9.43076		7.24283	7.13397			0.754125	0.067564
		21.915	20.5186	9.42301		5.08398	5.0183			0.318432	0.098698
		21.9129	20.5191	9.41526		8.40543	8.27332			0.577001	0.594961
		21.9109	20.5196	9.40751		12.0235	11.819			0.179518	0.523032
		21.9089	20.5201	9.39977		5.23602	5.1673			0.099977	0.90504
		21.9069	20.5205	9.39202		6.70245	6.6044			0.13842	0.119266
		21.9048	20.521	9.38427		5.26379	5.19451			0.702588	0.900315
		21.9028	20.5215	9.37652		5.37994	5.30834			0.390049	0.715184
		21.9008	20.522	9.36877		6.86731	6.76597			0.854943	0.752248
		21.8987	20.5224	9.36103		7.27536	7.16585			0.259186	0.43339
		21.8967	20.5229	9.35328		10.9048	10.7227			0.790615	0.161812
		21.8947	20.5234	9.34553		4.95733	4.89418			0.101959	0.121534
		21.8926	20.5239	9.33778		6.00551	5.9214			0.338807	0.309873
		21.8906	20.5244	9.33004		6.12608	6.03956			0.715112	0.671274
		21.8886	20.5248	9.32229		9.99264	9.82878			0.423882	0.396956
		21.8865	20.5253	9.31454		4.52327	4.46881			0.445461	0.439633
		21.8845	20.5258	9.30679		6.57833	6.48277			0.866795	0.86275
		21.8825	20.5263	9.29905		8.46418	8.33089			0.280504	0.3393
		21.8805	20.5268	9.2913		6.5124	6.41815			0.611411	0.327155
		21.8784	20.5272	9.28355		7.38415	7.27247			0.95515	0.367238
		21.8764	20.5277	9.2758		5.52318	5.44872			0.976468	0.416226
		21.8744	20.5282	9.26806		6.58906	6.49328			0.832961	0.152302
		21.8723	20.5287	9.26031		7.6081	7.49193			0.455007	0.182339
		21.8703	20.5292	9.25256		6.7002	6.6022			0.090717	0.187349
		21.8683	20.5296	9.24481		9.28305	9.13339			0.009442	0.232833
		21.8662	20.5301	9.23707		5.28899	5.2192			0.047449	0.470798
		21.8642	20.5306	9.22932		5.78485	5.70515			0.890676	0.452074
		21.8622	20.5311	9.22157		13.2495	13.0205			0.386731	0.211739
		21.8601	20.5315	9.21382		8.53023	8.39562			0.417084	0.420085
		21.8581	20.532	9.20608		5.22324	5.15477			0.212418	0.593274
		21.8561	20.5325	9.19833		6.39424	6.30235			0.549418	0.423918
		21.8541	20.533	9.19058		8.7509	8.61188			0.819029	0.001725
		21.852	20.5335	9.18283		9.71199	9.55375			0.345184	0.116369
		21.85	20.5339	9.17508		7.06285	6.95759			0.578112	0.674023
		21.848	20.5344	9.16734		7.80699	7.68685			0.938837	0.496657
		21.8459	20.5349	9.15959		6.67502	6.57752			0.901616	0.549905
		21.8439	20.5354	9.15184		8.77601	8.63649			0.463554	0.326019
		21.8419	20.5359	9.14409		4.64711	4.59017			0.925174	0.673522
		21.8398	20.5363	9.13635		3.7987	3.75873			0.412773	0.518658
		21.8378	20.5368	9.1286		3.73111	3.69249			0.827642	0.637741
		21.8358	20.5373	9.12085		4.54228	4.48744			0.743436	0.334058
		21.8337	20.5378	9.1131		4.18882	4.14104			0.564828	0.945497
		21.8317	20.5383	9.10536		6.5152	6.42089			0.726204	0.924087
		21.8297	20.5387	9.09761		7.11235	7.0061			0.062223	0.969558
		21.8277	20.5392	9.08986		7.11385	7.00758			0.261527	0.386378
		21.8256	20.5397	9.08211		5.48831	5.41454			0.471982	0.50079
		21.8236	20.5402	9.07437		7.04156	6.93673			0.346772	0.604635
		21.8216	20.5407	9.06662		6.69663	6.5987			0.69832	0.452045
		21.8195	20.5411	9.05887		5.16966	5.10227			0.86491	0.280224
		21.8175	20.5416	9.05112		6.88956	6.78777			0.773085	0.540851
		21.8155	20.5421	9.04338		5.53465	5.45996			0.209005	0.399462
		21.8134	20.5426	9.03563		6.74707	6.64813			0.637578	0.62952
		21.8114	20.543	9.02788		6.96524	6.86194			0.810769	0.244612
		21.8094	20.5435	9.02013		8.47238	8.33894			0.291842	0.707935
		21.8073	20.544	9.01239		8.42752	8.29497			0.212098	0.857058
		21.8053	20.5445	9.00464		10.0952	9.92924			0.193468	0.780614
		21.8033	20.545	8.99689		7.61869	7.50232			0.387561	0.997328
		21.8013	20.5454	8.98914		7.62458	7.50809			0.236072	0.205622
		21.7992	20.5459	8.9814		11.3423	11.1515			0.208927	0.28818
		21.7972	20.5464	8.97365		8.16166	8.03443			0.975312	0.946696
		21.7952	20.5469	8.9659		7.16258	7.05533			0.58887	0.609491
		21.7931	20.5474	8.95815		9.81184	9.6516			0.463191	0.056836
		21.7911	20.5478	8.9504		6.64538	6.54848			0.512624	0.110193
		21.7891	20.5483	8.94266		7.28773	7.17798			0.120803	0.00936
		21.787	20.5488	8.93491		5.2139	5.14562			0.181024	0.801599
		21.785	20.5493	8.92716		3.6357	3.59899			0.210789	0.987428
		21.783	20.5498	8.91941		12.3943	12.1824			0.123968	0.854917
		21.7809	20.5502	8.91167		5.11711	5.05077			0.285635	0.194659
		21.7789	20.5507	8.90392		6.80673	6.70659			0.541095	0.240124
		21.7769	20.5512	8.89617		7.25831	7.14914			0.964974	0.572182
		21.7749	20.5517	8.88842		4.49112	4.43729			0.668028	0.579724
		21.7728	20.5521	8.88068		5.48378	5.4101			0.083844	0.401543
		21.7708	20.5526	8.87293		5.29558	5.22567			0.208188	0.632477
		21.7688	20.5531	8.86518		10.3307	10.1601			0.501455	0.845705
		21.7667	20.5536	8.85743		3.84366	3.80278			0.929886	0.169411
		21.7647	20.5541	8.84969		4.13087	4.08425			0.518916	0.900327
		21.7627	20.5545	8.84194		4.62493	4.56843			0.695773	0.154346
		21.7606	20.555	8.83419		8.79918	8.6592			0.259546	0.534254
		21.7586	20.5555	8.82644		8.83078	8.69017			0.438859	0.612939
		21.7566	20.556	8.8187		6.18953	6.10174			0.092369	0.252954
		21.7545	20.5565	8.81095		4.28296	4.2333			0.513057	0.335686
		21.7525	20.5569	8.8032		4.22466	4.17617			0.359978	0.346878
		21.7505	20.5574	8.79545		3.74737	3.70843			0.625337	0.994173
		21.7485	20.5579	8.78771		7.18734	7.07959			0.835261	0.161667
		21.7464	20.5584	8.77996		6.70814	6.60998			0.809824	0.456228
		21.7444	20.5589	8.77221		4.24122	4.1924			0.999573	0.659298
		21.7424	20.5593	8.76446		6.02951	5.94491			0.542736	0.090806
		21.7403	20.5598	8.75671		7.32719	7.21664			0.082597	0.057593
		21.7383	20.5603	8.74897		8.87655	8.73502			0.472585	0.189036
		21.7363	20.5608	8.74122		6.402	6.30996			0.740511	0.064098
		21.7342	20.5613	8.73347		7.74818	7.62922			0.389089	0.849328
		21.7322	20.5617	8.72572		6.13591	6.04919			0.567509	0.03971
		21.7302	20.5622	8.71798		4.62872	4.57214			0.074155	0.872085
		21.7281	20.5627	8.71023		4.63069	4.57407			0.692156	0.899549
		21.7261	20.5632	8.70248		4.45683	4.40369			0.852074	0.31732
		21.7241	20.5636	8.69473		6.08926	6.00347			0.738298	0.785306
		21.7221	20.5641	8.68699		4.97176	4.90833			0.38015	0.464081
		21.72	20.5646	8.67924		6.38438	6.2927			0.066049	0.725166
		21.718	20.5651	8.67149		5.17806	5.1105			0.554919	0.939767
		21.716	20.5656	8.66374		6.78861	6.68884			0.018198	0.909737
		21.7139	20.566	8.656		6.11537	6.02907			0.713022	0.546172
		21.7119	20.5665	8.64825		4.22518	4.17668			0.965931	0.157734
		21.7099	20.567	8.6405		5.99368	5.9098			0.632231	0.337616
		21.7078	20.5675	8.63275		6.71173	6.6135			0.967957	0.441488
		21.7058	20.568	8.62501		7.34183	7.23099			0.133481	0.133539
		21.7038	20.5684	8.61726		5.28422	5.21454			0.159954	0.209134
		21.7017	20.5689	8.60951		4.88478	4.82308			0.060719	0.784051
		21.6997	20.5694	8.60176		5.7223	5.64385			0.476813	0.209524
		21.6977	20.5699	8.59402		5.54832	5.47335			0.873899	0.812849
		21.6957	20.5704	8.58627		4.717	4.65866			0.79452	0.705662
		21.6936	20.5708	8.57852		4.08436	4.03867			0.340579	0.73898
		21.6916	20.5713	8.57077		4.55368	4.4986			0.569114	0.309586
		21.6896	20.5718	8.56302		3.81246	3.77221			0.690551	0.686222
		21.6875	20.5723	8.55528		7.58711	7.47137			0.512929	0.24825
		21.6855	20.5727	8.54753		5.90316	5.8211			0.429844	0.693856
		21.6835	20.5732	8.53978		2.85338	2.83231			0.828466	0.713234
		21.6814	20.5737	8.53203		6.49723	6.40329			0.287413	0.320878
		21.6794	20.5742	8.52429		6.14764	6.06069			0.361132	0.06852
		21.6774	20.5747	8.51654		6.2744	6.18492			0.323978	0.69421
		21.6753	20.5751	8.50879		5.70126	5.62323			0.839245	0.6672
		21.6733	20.5756	8.50104		4.59453	4.53864			0.733638	0.212739
		21.6713	20.5761	8.4933		6.39493	6.30303			0.667455	0.611278
		21.6693	20.5766	8.48555		4.98202	4.91838			0.275442	0.762111
		21.6672	20.5771	8.4778		3.30202	3.27198			0.932759	0.31415
		21.6652	20.5775	8.47005		8.89927	8.75729			0.351529	0.145535
		21.6632	20.578	8.46231		5.9656	5.88228			0.313	0.882377
		21.6611	20.5785	8.45456		6.02316	5.9387			0.758481	0.387673
		21.6591	20.579	8.44681		5.7327	5.65405			0.016215	0.455782
		21.6571	20.5795	8.43906		8.38662	8.25489			0.931159	0.118908
		21.655	20.5799	8.43132		9.80178	9.64175			0.645897	0.846303
		21.653	20.5804	8.42357		6.61979	6.52339			0.552959	0.802041
		21.651	20.5809	8.41582		4.71556	4.65725			0.932038	0.749272
		21.6489	20.5814	8.40807		7.46614	7.35282			0.52953	0.878493
		21.6469	20.5819	8.40033		6.63967	6.54288			0.328581	0.591931
		21.6449	20.5823	8.39258		7.10185	6.99582			0.418368	0.50584
		21.6429	20.5828	8.38483		10.6448	10.4679			0.469187	0.278863
		21.6408	20.5833	8.37708		6.37214	6.28069			0.840441	0.040491
		21.6388	20.5838	8.36934		4.02714	3.9826			0.863865	0.437882
		21.6368	20.5842	8.36159		4.30325	4.25319			0.580178	0.140243
		21.6347	20.5847	8.35384		5.73854	5.65977			0.195377	0.754808
		21.6327	20.5852	8.34609		3.91422	3.87193			0.973141	0.936702
		21.6307	20.5857	8.33834		7.92859	7.80602			0.40412	0.932492
		21.6286	20.5862	8.3306		8.95285	8.80979			0.582018	0.282233
		21.6266	20.5866	8.32285		7.08218	6.97654			0.87684	0.313587
		21.6246	20.5871	8.3151		4.46715	4.41381			0.808005	0.597059
		21.6225	20.5876	8.30735		5.37697	5.30543			0.762864	0.42822
		21.6205	20.5881	8.29961		3.59667	3.56074			0.138807	0.503157
		21.6185	20.5886	8.29186		7.10245	6.9964			0.82127	0.012039
		21.6165	20.589	8.28411		6.44653	6.3536			0.632778	0.693292
		21.6144	20.5895	8.27636		6.70347	6.6054			0.106406	0.178984
		21.6124	20.59	8.26862		6.71849	6.62012			0.00018	0.400299
		21.6104	20.5905	8.26087		5.64154	5.56471			0.599659	0.291699
		21.6083	20.591	8.25312		7.51325	7.39898			0.950248	0.294572
		21.6063	20.5914	8.24537		8.79777	8.65781			0.583115	0.475794
		21.6043	20.5919	8.23763		13.2215	12.9931			0.468562	0.12447
		21.6022	20.5924	8.22988		3.72074	3.68233			0.519448	0.387593
		21.6002	20.5929	8.22213		6.2127	6.12445			0.08582	0.903559
		21.5982	20.5933	8.21438		6.76587	6.66655			0.475045	0.416592
		21.5961	20.5938	8.20664		6.22889	6.14031			0.474796	0.379879
		21.5941	20.5943	8.19889		6.96537	6.86206			0.771474	0.455835
		21.5921	20.5948	8.19114		7.1314	7.02477			0.52547	0.659913
		21.5901	20.5953	8.18339		5.53819	5.46343			0.650789	0.123835
		21.588	20.5957	8.17565		4.74921	4.69023			0.218513	0.512861
		21.586	20.5962	8.1679		6.65586	6.55874			0.876039	0.872285
		21.584	20.5967	8.16015		4.15369	4.10661			0.908461	0.124967
		21.5819	20.5972	8.1524		6.22918	6.1406			0.885506	0.173789
		21.5799	20.5977	8.14465		7.17431	7.06683			0.199357	0.192989
		21.5779	20.5981	8.13691		7.46455	7.35126			0.869684	0.956635
		21.5758	20.5986	8.12916		7.43438	7.32169			0.977669	0.031784
		21.5738	20.5991	8.12141		7.36383	7.25255			0.137968	0.09674
		21.5718	20.5996	8.11366		7.97111	7.84769			0.140546	0.525405
		21.5697	20.6001	8.10592		5.13083	5.06421			0.051847	0.572179
		21.5677	20.6005	8.09817		6.44504	6.35214			0.512455	0.719862
		21.5657	20.601	8.09042		8.75794	8.61879			0.191721	0.005763
		21.5637	20.6015	8.08267		5.35477	5.28367			0.207672	0.358227
		21.5616	20.602	8.07493		5.24715	5.17821			0.750258	0.359237
		21.5596	20.6025	8.06718		6.41872	6.32634			0.521209	0.473326
		21.5576	20.6029	8.05943		4.2578	4.20864			0.342108	0.258177
		21.5555	20.6034	8.05168		4.17566	4.12814			0.196928	0.758628
		21.5535	20.6039	8.04394		4.10135	4.05532			0.984649	0.286927
		21.5515	20.6044	8.03619		7.27599	7.16647			0.518707	0.703448
		21.5494	20.6048	8.02844		4.24017	4.19137			0.016908	0.91123
		21.5474	20.6053	8.02069		6.3996	6.30761			0.99104	0.68862
		21.5454	20.6058	8.01295		6.95402	6.85094			0.476052	0.469846
		21.5433	20.6063	8.0052		5.83636	5.75563			0.728912	0.147735
		21.5413	20.6068	7.99745		6.72491	6.62641			0.954506	0.319076
		21.5393	20.6072	7.9897		7.81913	7.69874			0.890239	0.558971
		21.5373	20.6077	7.98196		7.03841	6.93365			0.717002	0.321207
		21.5352	20.6082	7.97421		9.9381	9.77534			0.676936	0.705308
		21.5332	20.6087	7.96646		6.02071	5.9363			0.064844	0.754223
		21.5312	20.6092	7.95871		7.39296	7.2811			0.2159	0.564807
		21.5291	20.6096	7.95096		6.70129	6.60327			0.512268	0.407329
		21.5271	20.6101	7.94322		7.4209	7.30848			0.437811	0.864903
		21.5251	20.6106	7.93547		4.76448	4.70519			0.067123	0.591832
		21.523	20.6111	7.92772		5.24805	5.17909			0.046619	0.30584
		21.521	20.6116	7.91997		6.78399	6.68431			0.859054	0.436144
		21.519	20.612	7.91223		5.03681	4.97207			0.62732	0.328272
		21.5169	20.6125	7.90448		9.22738	9.07883			0.276057	0.927344
		21.5149	20.613	7.89673		4.14593	4.09901			0.034482	0.983179
		21.5129	20.6135	7.88898		6.82477	6.72428			0.84846	0.360295
		21.5109	20.6139	7.88124		4.87433	4.81284			0.587033	0.18833
		21.5088	20.6144	7.87349		5.21638	5.14805			0.510971	0.290925
		21.5068	20.6149	7.86574		6.13595	6.04923			0.883048	0.48662
		21.5048	20.6154	7.85799		7.98782	7.86406			0.89272	0.878011
		21.5027	20.6159	7.85025		6.59207	6.49623			0.293156	0.20757
		21.5007	20.6163	7.8425		4.45323	4.40016			0.680057	0.728719
		21.4987	20.6168	7.83475		5.41838	5.34601			0.971749	0.868882
		21.4966	20.6173	7.827		4.67125	4.61383			0.082552	0.328008
		21.4946	20.6178	7.81926		5.67961	5.60202			0.014371	0.155054
		21.4926	20.6183	7.81151		8.93485	8.79215			0.360728	0.368098
		21.4905	20.6187	7.80376		12.8908	12.669			0.799535	0.008993
		21.4885	20.6192	7.79601		3.19027	3.16246			0.121607	0.314221
		21.4865	20.6197	7.78827		5.01655	4.95221			0.714998	0.889073
		21.4845	20.6202	7.78052		5.19066	5.12285			0.970467	0.838503
		21.4824	20.6207	7.77277		4.96627	4.90295			0.779513	0.762855
[truncated: 1,686 more rows]

## Sheet: Extended Data Figure 1
	Extended Fig 1a			Extended Fig 1b			Extended Fig 1c
	Control	Bleomycin		PBS	Bleomycin		Sham	UUO
	192.668	346.191		2.09031	5.68569		40.2	90.6
	213.799	322.762		2.06796	6.28689		44.1	88.1
	180.706	353.395		2.55157	6.04764		39.9	95.1
	179.416	358.127		2.11529	5.93994		44.5	82.7
	178.386	389.11		1.86472	5.06597		44.1	79.5

## Sheet: Extended Data Figure 2
	Extended Fig 2m
	293T	M1	M2
	2	1	1.09
	0.67	0.8	0.9
	0.333333	0.68	1.2
	0.67	1.2	1.1

## Sheet: Extended Data Figure 3
	Extended Fig 3a			Extended Fig 3c				Extended Fig 3d
	Rear edge	leading edge		No treatment	JP-300 nM		Control	0.3 µM	1 µM	3 µM
	14	30		13	5		2.29133	2.34113	2.39659	3.1561
	9	36		8	5		2.40611	2.31502	2.85904	2.689
	10	62		15	5		3.04349	2.92943	3.33085	3.1156
	12	38		12	5
	16	42		21	7			Extended Fig 3e
				27	14		Control	0.3 µM	1 µM	3 µM
				19	5.5		100	118	100	95
				24	3		100	104	91	112
				16.75	8		100	107	111	117
		Extended Fig 3f				Extended Fig 3f_aSMA
		Control	JP153-300nM	JP153-1μM		Control	JP153-300nM	JP153-1μM
		18	18	15		1	1.02	1.01
		19	21	16		1.02	1.1	1.08
		20	22	22		0.97	0.95	0.97
		17	17	21		0.95	0.94	0.96
		18	17	22		1.05	1.05	1.05
		19	18	16		0.93	0.92	0.93

## Sheet: Extended Data Figure 4
	Extended Fig 4c				Extended Fig 4d				Extended Fig 4g
		GFP+SMA-	GFP+SMA+			GFP+SMA-	GFP+SMA+		Low GFP	High GFP	Low GFP P3
	0	3	2		0	4.83871	0.787402		5.1	2.1	6.7
	2	4	1		2	12.9032	0		4	1.6	7.1
	4	10	2		4	25.8065	0.787402		5.3	1.2	6.1
	6	12	4		6	19.3548	1.5748		4.7	2.5	6.7
	8	16	8		8	17.7419	3.14961		5.5	1.6	5.1
	10	8	10		10	4.83871	3.93701		4.6	1.2	7.1
	12	2	22		12	3.22581	3.93701		2.8	1.6	6.2
	14	3	28		14	4.83871	3.14961
	16	2	22		16	0	3.93701
	20	2	28		20	0	3.14961
	Extended Fig 4h			Extended Fig 4i			Extended Fig 4k
	GFP low	GFP high		GFP low	GFP high		GFP+	SMA+/GFP+
	0.015	0.61		0.001	0.025		6.07143	3.9801
	0.016	0.69		0.002	0.014		7.98722	1.86916
	0.026	0.71		0.005	0.027		6.15836	4.47761
	0.051	0.57		0.002	0.041		5.03597	3.19149

[truncated: 6 more sheets: Extended Data Figure 5, Extended Data Figure 6, Extended Data Figure 7, Extended Data Figure 8, Extended Data Figure 9, Extended Data Figure 10]
